# Supplementary material for: Revealing the characteristics of ZIKV infection through tissue-specific transcriptome sequencing analysis
Source: BMC Genomics. 2022 Oct 8;23:697. doi: 10.1186/s12864-022-08919-5 (PMC9546753; doi:10.1186/s12864-022-08919-5)
Supplement: Supplementary file 1 — Additional file 1. [file 12864_2022_8919_MOESM1_ESM.xlsx]

## Sheet: ReadMe
# In the dataset of "JEG-3 cells gene expression”, there are 4 types of samples, control samples without ZIKV infections (WM_1, WM_2, WM_3), 3 hours infected samples (W3_1, W3_2, W3_3), 12 hours infected samples (W12_1, W12_2, W12_3), and 24 hours infected samples (W24_1, W24_2, W24_3).
# In the dataset of "U-251 MG cells gene expression”, there are 2 types of samples, control samples without ZIKV infections (U1, U2, U3), and 24 hours infected samples (UZV_1, UZV_2, UZV_3).
# In the dataset of "HK-2 cells gene expression”, there are 2 types of samples, control samples without ZIKV infections (HRP1, HRP2, HRP3), and 24 hours infected samples (HRZV1, HRZV2, HRZV3).
# The value in the dataset stands for the FPKM of corresponding gene.

## Sheet: JEG-3 cells gene expression
Gene Symbol	WM_1	WM_2	WM_3	W3_1	W3_2	W3_3	W12_1	W12_2	W12_3	W24_1	W24_2	W24_3
OR4F5	0	0	0	0	0	0	0	0	0	0	0	0
OR4F29	0	0	0	0	0	0	0	0	0	0	0	0
OR4F16	0	0	0	0	0	0	0	0	0	0	0	0
SAMD11	0.0753224	0.0345494	0.0436802	0	0	0	0	0	0	0	0	0
NOC2L	24.9692	21.7627	20.6644	18.0726	14.2459	19.2855	20.2716	27.6187	18.0723	18.3713	24.7143	20.4824
KLHL17	1.38642	1.27187	0.482399	1.40328	0.618826	0.451428	0.477439	1.05776	0.763206	1.02444	1.59023	1.01385
PLEKHN1	1.05225	0.863699	0.256931	1.17513	0.785209	0.540981	1.22232	1.37851	0.853634	0.673233	1.38889	1.50085
PERM1	0.412403	0.798693	0.425168	0.368804	0.180466	0.447605	0.344287	0.288419	0.277472	0	0.347422	0.551909
HES4	69.2562	72.8033	77.0694	104.941	76.825	89.3788	53.4458	40.1909	107.923	93.9285	106.975	83.0654
ISG15	56.3561	53.4586	66.1364	73.5028	73.5458	76.3857	48.6224	34.537	83.2488	245.965	231.633	173.209
AGRN	33.2592	30.946	23.9347	18.7596	16.6914	20.315	24.2236	30.7352	21.6446	29.2422	45.8293	25.207
RNF223	0.577432	0.605396	1.05241	0.241427	0.259902	0	0.387369	0.236007	0.999016	1.41568	0.673542	1.45485
C1orf159	5.01315	4.8266	4.6342	4.17647	3.93895	2.95756	3.55451	4.41643	4.44006	5.46587	6.55679	5.63667
TTLL10	0.159165	0	0.0923011	0.058229	0	0.0777377	0	0.0910749	0	0.170721	0	0
TNFRSF18	0	0	0	0	0	0	0	0.196592	0	0.163784	0	0.0985265
TNFRSF4	0.182332	0	0	0	0	0	0	0	0	0	0	0
SDF4	41.2316	36.8467	32.8469	27.1211	29.787	32.1556	30.6507	31.4477	35.784	33.9984	48.5607	36.3036
B3GALT6	12.1461	8.33135	6.72055	8.41829	9.61105	7.51061	7.5352	8.03403	10.6122	10.4383	12.2506	12.271
C1QTNF12	0.174913	0.240691	0.202867	0.511922	0.929974	0.512575	0.616033	0.200172	0.866584	0.375225	0.408052	0.601923
UBE2J2	16.4488	13.1653	15.7178	14.1671	15.3954	17.1734	11.43	13.7752	17.2849	16.8336	19.3032	17.0732
SCNN1D	0.194903	0.178799	0.180841	0.0570427	0.184223	0.304616	0	0.133829	0.171666	0.111495	0.181874	0.100607
ACAP3	6.71473	6.15175	4.61695	4.25493	4.28592	3.671	4.06485	5.70725	5.62789	5.29822	6.89746	6.60426
PUSL1	12.9539	12.8666	11.6245	11.1847	12.6364	11.2066	10.2124	6.47448	11.4512	11.8097	14.8159	10.2226
INTS11	12.5975	11.2065	9.47493	8.81938	9.41908	10.8513	10.3615	12.4618	9.8768	11.3011	13.5366	12.4636
CPTP	6.56805	6.81373	6.05148	3.68289	4.13394	4.85683	5.44798	6.28721	6.18373	5.70618	6.83786	6.20513
TAS1R3	0.0457025	0	0.212026	0.300957	0.0359986	0	0.0429231	0	0	0.130722	0.0533094	0
DVL1	24.2914	23.6429	19.8957	11.0916	11.9241	16.4752	16.5359	19.8668	19.2259	21.2971	23.4402	22.5618
MXRA8	82.6718	72.7215	62.3989	55.8621	62.6275	60.3392	61.4928	64.3337	66.2913	83.1995	98.8321	95.6459
AURKAIP1	129.917	147.771	139.014	159.198	111.995	130.211	111.642	83.5912	190.489	142.778	137.121	110.597
CCNL2	22.5038	16.8832	19.1402	22.3312	18.9705	20.114	18.4248	21.9266	18.623	17.5577	23.0968	25.3016
MRPL20	30.1638	30.9497	36.192	43.6877	37.9216	35.7313	31.1042	22.8146	43.4016	36.5792	34.0684	29.6785
ANKRD65	1.18681	0.653251	1.03237	0.629568	0.280446	1.1593	0.668782	0.305595	0.555326	1.10325	1.52279	0.459467
TMEM88B	0	0	0	0	0	0	0	0	0	0	0	0
VWA1	54.4569	46.7036	38.7296	27.6854	25.6072	28.9273	32.3075	38.2505	42.7329	46.804	62.2563	51.4608
ATAD3C	0.453801	0.398205	0.457675	0.144364	0.388529	0.0770925	0.203836	0.429015	0.217227	0.395043	0.414261	0.373439
ATAD3B	20.6894	16.6567	16.2263	16.1991	15.291	17.7161	14.8084	16.227	13.7278	16.9267	19.0825	19.0383
ATAD3A	31.0828	24.9034	22.0572	21.1904	18.765	25.019	19.9258	25.3769	26.2289	22.1899	26.5661	20.7816
TMEM240	0.568466	0.104299	0	0	0.089553	0	0.213558	0.455391	0.500693	0	0.530467	0.39125
SSU72	26.4968	24.5777	26.1067	30.5439	28.6338	27.0224	22.4384	21.5984	25.6302	27.2502	25.3705	26.8111
FNDC10	2.03175	2.83034	3.14196	1.43154	1.83745	1.02908	2.68561	1.59317	3.81103	2.79808	5.48594	2.91327
MIB2	5.62838	4.86781	4.32772	3.42418	3.51705	4.8074	3.99188	3.95789	4.50221	4.58137	6.69044	6.32027
MMP23B	0.0690262	0.0633229	0.160116	0.277779	0.0543701	0	0.194485	0	0.227988	0.197435	0.0402576	0.178154
CDK11B	19.7695	16.733	21.3639	19.2209	17.1486	20.8711	17.7434	18.3518	18.3733	19.5886	17.8656	18.0723
SLC35E2B	3.52293	2.76893	2.16762	1.75035	2.10511	2.93923	2.65046	3.42746	2.50003	2.32537	3.0193	2.51633
CDK11A	0.233626	0.306175	0.2129	0.2442	0.223454	0.326016	0.203745	0.229169	0.49606	0.167059	0.72021	0.373273
SLC35E2A	0.88487	1.21297	1.40377	0.766514	1.21773	1.33131	1.37554	1.23963	0.727864	0.887298	0.949105	1.28629
NADK	11.4504	10.5172	9.42528	7.94521	7.48821	12.6295	10.7672	13.249	10.6528	10.9977	14.2269	12.7105
GNB1	56.2476	52.8449	50.888	52.3365	56.1199	51.0389	51.9198	53.6116	47.8081	52.7306	51.635	54.6804
CALML6	0.709786	0.434093	0.627218	0.197843	0.37272	0	0.444414	0.0773607	0.148849	0.386703	0.3154	0.17447
TMEM52	6.49635	6.45621	5.82218	5.97759	8.14067	7.30725	3.32797	6.13909	6.77302	7.81264	11.1942	5.41957
CFAP74	0.316142	0.179536	0.139683	0.126673	0.272732	0.132349	0.311054	0.473781	0.14917	0.366008	0.298521	0.0841852
GABRD	0	0.103623	0	0.0206621	0.0222432	0	0	0.0161586	0.170998	0	0	0
PRKCZ	4.64361	3.77928	3.61036	3.55551	2.96982	4.75676	4.4384	4.86156	3.40456	4.56938	5.84792	7.2122
FAAP20	6.91345	7.47618	6.90146	7.80327	6.85504	6.96381	6.09479	3.86545	9.39968	7.61584	7.54443	5.92923
SKI	6.82552	5.31463	4.72887	2.90773	2.85583	3.45339	4.72602	7.81858	5.72482	5.00068	6.89302	7.11538
MORN1	0.477457	0.33644	0.577841	0.546804	0.403332	0.297408	0.753867	0.597881	0.525668	0.61356	0.564999	0.654844
RER1	20.8699	22.6231	21.999	25.5478	27.9153	23.8871	21.6851	18.3624	24.5556	20.5026	21.3368	20.0302
PEX10	4.61704	3.57078	3.12171	2.30264	2.93547	3.43814	2.91677	4.24125	3.37363	2.99061	4.17801	3.31308
PLCH2	0.0145531	0	0	0.0106482	0	0	0	0.00832735	0	0	0.0169753	0.0250406
PANK4	6.29798	3.9175	5.09535	3.75394	3.06115	4.86159	4.80411	6.02968	4.44785	4.3717	4.37191	5.44471
HES5	0	0	0	0	0	0	0	0	0	0	0	0
TNFRSF14	0	0	0	0	0	0	0	0.0144359	0	0	0	0.0217047
PRXL2B	0.372344	0.256184	0.512824	0.442712	0.293286	0.363714	0.393413	0.359535	0.204971	0.133126	0.271449	0.360377
MMEL1	0.367344	0.0374435	0.0473392	0	0.0964489	0	0.0383338	0.0233551	0	0.116745	0.190438	0.0702296
TTC34	0.106805	0.0979802	0.0206458	0.0130246	0	0	0	0.0203715	0.0391965	0.0254578	0.0622911	0.0459433
ACTRT2	0	0	0	0	0	0	0	0	0	0	0	0
PRDM16	0	0	0.0372626	0.0587686	0.0506125	0.0313832	0.015087	0.00919188	0.017686	0.0229738	0.0374754	0.0276403
ARHGEF16	4.34335	3.93274	4.35057	3.49782	2.25484	4.24268	3.64216	4.63975	3.46223	4.3562	6.02032	5.05907
MEGF6	0.189462	0.184031	0.103408	0.138626	0.166791	0.0435459	0.324478	0.255085	0.0981611	0.23908	0.311995	0.172586
TPRG1L	16.8336	16.8439	18.9962	13.149	13.0546	17.3322	14.8332	18.2046	18.104	17.5678	19.4459	21.3879
WRAP73	5.80831	5.51768	6.53318	4.86127	7.4761	4.81709	5.62949	5.67305	5.0545	6.63947	7.56931	7.67746
TP73	0.556782	0.659755	0.430511	0.263105	0.475109	0.226615	0.468451	0.577452	0.408668	0.779689	0.676516	0.538887
CCDC27	0	0.03359	0	0	0	0	0	0	0	0	0	0
SMIM1	11.4354	11.0774	12.4282	11.5852	16.188	11.8734	12.918	7.00097	20.4258	10.8647	12.6858	10.8013
LRRC47	16.4853	14.6132	12.7332	11.9095	15.831	13.9821	14.6507	17.5539	13.0051	14.3594	17.1421	15.423
CEP104	5.36867	4.69664	4.93283	2.99531	3.96201	4.33938	4.4996	5.92739	4.66062	4.81475	4.34524	4.40454
DFFB	2.87846	3.19851	3.00935	2.07646	1.70845	2.49493	2.95091	3.38694	3.2807	2.14528	3.09747	2.17993
C1orf174	7.74114	7.31473	9.20641	8.51571	8.56183	10.0241	11.0986	9.54445	8.91645	8.23289	8.02863	7.62884
AJAP1	0.0126479	0	0	0.0647795	0	0	0	0.00723717	0	0	0	0
NPHP4	0.881776	0.524704	0.566632	0.357465	0.366047	0.279353	0.576349	0.692062	0.511644	0.656096	0.667163	0.891879
KCNAB2	0.485468	0.830324	0.639401	0.511741	0.362946	0.482253	0.625957	0.663865	0.570724	0.8355	0.902195	0.814078
CHD5	0.0475925	0	0	0.0116075	0	0	0	0	0	0	0	0.0136483
AL031847.2	0	0	0	0	0	0	0	0	0	0	0	0
RPL22	29.5563	31.372	33.697	31.36	26.435	30.6716	35.6113	28.3022	37.1156	34.7216	29.9807	29.983
RNF207	3.13317	3.27865	2.39036	2.10943	2.40222	2.67652	2.76361	3.52428	2.50517	2.86231	3.71025	3.03375
ICMT	24.6689	25.2835	26.6842	24.7132	26.2772	26.0636	26.8	25.8361	24.8202	24.4949	24.7494	27.3124
HES3	0	0	0	0	0	0	0	0	0	0	0	0
GPR153	0.768724	0.88151	0.534949	0.492154	0.408715	0.0750906	0.324889	0.824753	0.634759	0.219877	0.986341	0.562146
ACOT7	13.7912	13.8384	13.3699	14.3916	16.6466	14.9395	12.7739	14.3025	11.7282	9.7393	12.359	13.5832
HES2	2.30688	3.11451	2.89432	2.12315	1.86278	2.77778	2.37098	2.06718	2.25228	2.36544	2.82623	2.3716
ESPN	0.293391	0.186334	0.196316	0.264208	0.15999	0.220455	0.222559	0.219536	0.173932	0.25821	0.500174	0.291243
TNFRSF25	0.750964	0.604901	0.786009	0.201025	0.403961	0.0715666	0.361249	0.639319	0.988117	1.15257	1.34598	1.0085
PLEKHG5	0.355926	0.408147	0.43861	0.390637	0.560706	0.651893	0.25071	0.420055	0.514323	0.349955	0.51896	0.334917
NOL9	5.04487	4.58857	4.12948	5.78479	6.65956	6.82977	6.4959	5.82265	4.00286	5.39963	5.16938	3.68316
TAS1R1	0	0	0	0	0	0	0	0	0	0	0	0
ZBTB48	3.53653	3.96351	2.14179	3.27595	3.34825	2.99509	3.27237	3.82794	2.99215	3.93657	3.47489	3.08751
KLHL21	6.60462	4.94307	5.36607	3.77616	2.97273	4.26401	4.67624	6.84289	5.01872	6.34039	8.23431	6.56227
PHF13	13.746	12.6298	11.7903	9.94858	10.5588	10.5338	11.3689	12.4873	12.0603	16.55	16.5063	16.043
THAP3	4.62367	3.44633	3.17289	2.62187	2.76181	3.23683	2.67787	3.05357	3.49975	5.04204	5.70786	4.9723
DNAJC11	10.2633	10.0524	7.50011	7.03516	6.80765	9.61832	7.53734	12.6197	8.63185	7.94595	8.96513	8.61724
CAMTA1	2.7523	3.55062	3.3554	4.77707	3.68298	3.62031	3.76722	2.3489	5.22538	3.8579	2.92767	3.61233
VAMP3	29.5318	34.2102	34.4494	33.1917	42.1571	42.202	36.7854	40.0907	32.2321	32.5195	36.3038	38.1958
PER3	0.164665	0.25769	0.0674052	0.070872	0.114443	0.11354	0.163748	0.365804	0.255941	0.249347	0.248564	0.333328
UTS2	0	0	0	0	0	0	0	0.0501268	0	0	0	0
TNFRSF9	0	0	0	0	0	0	0	0	0	0	0	0
PARK7	112.158	116.792	142.761	143.175	150.702	139.321	122.058	94.8334	143.481	132.085	116.281	115.582
ERRFI1	72.8823	71.3819	67.6417	91.7346	105.353	98.5975	71.1078	77.1019	61.1973	66.6829	64.8365	76.068
SLC45A1	0	0	0	0.0397502	0.256752	0	0	0.0310863	0	0.233087	0	0
RERE	6.44472	7.03836	5.53682	5.79332	4.59824	5.66248	6.78297	8.08174	6.18695	6.95411	9.05271	7.733
ENO1	627.111	538.794	544.811	544.096	636.76	589.801	554.578	608.871	500.783	590.86	651.5	652.943
CA6	0	0	0	0	0	0	0	0	0	0	0	0
SLC2A7	0	0	0	0	0	0	0	0	0	0	0	0
SLC2A5	0.117209	0.021505	0.108753	0	0.0738582	0.0457971	0	0.0268272	0	0.167626	0	0.0605026
GPR157	1.72318	1.00474	1.40578	0.929586	0.759167	0.912941	1.56352	1.41217	1.25406	1.9005	1.87372	1.21865
H6PD	1.26244	0.77209	0.84924	0.972973	0.828661	0.838564	1.16986	1.29546	0.926612	1.08329	1.04062	0.796478
SPSB1	9.58992	6.93653	6.89813	8.6023	9.47846	7.9715	7.49116	9.6953	8.14711	7.08826	9.46516	8.1314
SLC25A33	6.79858	7.22652	8.35729	11.185	9.90846	9.66325	7.47481	7.03495	7.28336	10.5089	9.42597	7.10981
TMEM201	3.51362	3.29562	2.65147	1.85398	2.35067	2.77214	2.57015	4.06613	3.32286	3.31778	4.38743	3.63322
PIK3CD	1.77165	2.03443	1.868	1.63169	0.653828	1.13759	1.5941	2.28271	1.5277	1.11625	3.20819	1.83329
CLSTN1	7.23331	5.5466	5.55553	3.94917	3.99041	4.85427	4.31719	8.08831	4.9697	4.87621	7.9542	5.73605
CTNNBIP1	7.84718	7.5221	6.04937	8.0108	8.99392	6.24239	7.0169	6.49331	9.44141	8.53455	9.29032	8.14577
LZIC	11.7925	13.2651	16.7057	14.9353	14.3089	14.7007	15.4264	13.3027	15.4562	12.97	9.72697	9.95209
NMNAT1	2.43343	2.10748	1.67761	2.26609	2.21163	2.32716	2.07767	1.99613	1.77985	1.70357	1.32991	1.18584
RBP7	0	0.334339	0	0	0	0	0	0.104271	0	0	0	0
UBE4B	6.06754	5.60563	5.49224	4.47724	3.70966	3.87851	5.90033	7.706	5.69615	4.95328	6.75665	6.3217
KIF1B	1.14219	1.08843	0.883158	0.80657	0.906649	0.631376	1.42615	1.58833	1.06256	1.24728	1.31681	1.22641
PGD	45.8629	42.8014	37.149	30.7123	37.9375	39.1676	36.3171	42.8152	38.6129	38.1287	38.9037	43.1885
CENPS-CORT	0.279673	0.0641412	0	0.051158	0	0	0	0.0800153	0	0.0499966	0	0.0601521
CENPS	1.84956	1.0346	1.72659	2.04644	1.70558	1.76262	1.48287	1.57458	1.14232	2.06449	0.789295	0.50453
CORT	0	0	0	0	0.109366	0.271257	0	0	0	0	0.161957	0
DFFA	12.5574	12.9653	11.3354	11.7018	13.661	12.0349	13.5851	12.8253	13.0428	12.5204	9.92162	10.8034
PEX14	11.4202	10.2844	6.68343	7.74267	5.63242	6.49884	6.78965	10.2667	9.14161	10.9383	12.6794	10.3433
CASZ1	0.0138406	0.012697	0	0.0303807	0	0	0.0389966	0.00791965	0	0	0.0484327	0.0119073
C1orf127	0	0	0	0	0	0	0	0	0	0	0	0
TARDBP	28.4151	27.715	29.2396	24.8658	26.7584	29.7886	33.8351	34.6923	24.2278	23.6729	23.6338	26.1469
AL109811.4	0	0	0	0	0	0	0	0	0	0	0	0
MASP2	0	0	0	0.0270051	0.0436073	0	0.0346636	0	0	0	0	0.0317528
SRM	108.786	90.015	99.1832	122.329	162.097	113.693	99.9576	89.0913	104.617	94.4591	105.005	84.7722
EXOSC10	16.8188	14.1943	11.9435	11.2255	11.3743	12.3823	14.8754	18.2755	10.057	12.2229	15.0604	17.1565
MTOR	5.50219	4.86942	4.29441	3.99744	3.42125	4.3756	5.00343	7.23388	4.14066	4.09184	5.54213	5.03437
ANGPTL7	0	0	0	0	0	0	0	0	0	0	0	0.0603134
UBIAD1	7.45583	7.06637	6.14092	9.71337	8.98544	8.71549	6.50948	6.93379	5.11555	8.41111	6.33805	6.65345
DISP3	0	0	0	0	0	0	0	0	0	0	0	0
FBXO2	0.0459299	0.126405	0.0532704	0.235243	0.108533	0.0897307	0.12941	0.0525627	0	0.0656864	0.107149	0.118543
FBXO44	0.511571	0.489707	0.464345	0.195291	0.473029	0.0869067	0.50135	0.687265	0.440786	0.190857	0.622663	0.420979
FBXO6	0	0	0.100481	0.0633896	0.0682403	0	0	0.198293	0	0.123901	0.101055	0.149068
MAD2L2	14.1131	12.0161	12.2902	15.3168	15.0761	17.2902	13.4987	10.4524	15.902	13.3996	12.2228	12.0809
DRAXIN	0	0	0	0.0156274	0	0	0.0200592	0	0	0	0	0
AGTRAP	16.7206	16.2553	14.5353	15.8879	17.865	16.4275	15.2196	14.3607	17.9124	17.7388	18.9775	13.5536
C1orf167	0	0	0	0	0	0	0	0.00690699	0.0930276	0	0	0
MTHFR	1.0741	0.654896	0.615283	0.781105	0.557146	0.716527	0.627409	0.689555	0.663382	0.861721	0.687552	0.625435
CLCN6	2.4953	2.4476	1.59175	1.76959	2.16203	2.17496	2.65001	3.19064	1.79628	1.92157	3.04496	3.37701
NPPA	0.140086	0.257023	0	0.204997	0	0	0	0.240474	0.154231	0.400687	0	0.482076
NPPB	40.4676	36.8128	48.7705	209.83	157.595	178.214	45.9688	34.0222	62.5992	47.5282	49.5765	27.7159
KIAA2013	25.1293	23.7329	20.1328	18.0193	16.592	20.5997	21.0635	25.6526	17.8741	22.8078	23.5388	21.7426
PLOD1	10.735	9.50986	8.96176	8.64226	7.54972	10.2557	8.37874	11.3571	9.10776	7.88721	11.9542	9.40048
MFN2	33.1272	31.9385	25.3765	22.1148	23.5337	27.9831	28.0754	36.855	23.0122	23.8688	34.3905	27.1157
MIIP	42.6863	34.95	34.7688	28.3029	27.4021	22.5462	29.5128	32.9225	35.2397	32.4527	43.5957	39.6666
TNFRSF8	0.0419734	0.0385053	0	0.0614224	0.0661226	0.164002	0	0.240174	0.0462116	0	0	0.108332
TNFRSF1B	5.45764	4.28053	3.40653	2.92636	4.18398	3.82539	3.71713	4.26715	4.60974	6.61357	8.69862	9.35478
VPS13D	1.25408	1.26828	1.11717	0.881662	0.981858	1.31357	1.17072	1.91935	1.08128	1.2479	1.39232	1.07891
DHRS3	5.27123	3.98233	5.72408	4.46187	5.73954	3.73559	5.02347	5.52975	4.77934	4.50839	4.91285	6.80242
AADACL4	0	0	0	0	0	0	0	0	0	0	0	0
AADACL3	0	0	0	0	0.0305219	0	0.0363929	0	0	0.0554173	0	0
C1orf158	0.0381002	0.0699043	0	0.195141	0	0.0744342	0.0715663	0.0218011	0.0419473	0	0	0.0983351
PRAMEF12	0.087848	0.0805896	0	0	0.207587	0	0	0.0502671	0	0	0	0
PRAMEF1	0	0	0	0.0470679	0	0	0.0604161	0	0	0.0919986	0	0
PRAMEF11	0	0	0	0	0	0	0	0	0	0.121618	0	0
HNRNPCL1	0	0.38971	0	0	0	0	0	0	0	0	0	0.121824
PRAMEF2	0	0	0	0.0699138	0	0	0.269223	0	0	0	0.111456	0
PRAMEF4	0	0	0.199094	0	0	0	0	0	0	0	0	0
PRAMEF10	0	0	0	0	0	0	0	0	0	0	0	0
PRAMEF7	0	0	0	0	0	0	0	0	0	0	0	0
PRAMEF6	0	0	0	0	0	0	0	0	0	0	0	0.151324
PRAMEF27	0	0	0	0	0	0	0	0	0	0	0	0
HNRNPCL3	0	0	0	0	0	0	0	0.0391015	0	0	0	0
PRAMEF25	0	0	0	0	0	0	0	0	0	0	0	0
HNRNPCL2	0	0	0	0	0	0	0	0	0	0	0	0
PRAMEF26	0	0	0	0	0	0	0	0	0	0	0	0
HNRNPCL4	0	0	0	0	0	0	0	0	0	0	0	0
PRAMEF9	0	0	0	0	0	0	0	0	0	0	0	0
PRAMEF13	0	0	0	0	0	0	0	0	0	0	0	0
PRAMEF18	0	0	0	0	0	0	0	0	0	0	0	0
PRAMEF5	0	0	0	0	0	0	0	0	0	0	0	0
PRAMEF8	0	0	0	0	0	0	0	0	0	0	0.0944817	0
PRAMEF33	0	0	0	0	0	0	0	0	0	0	0	0
PRAMEF15	0	0	0	0	0	0	0	0	0	0	0	0.144752
PRAMEF14	0	0	0	0	0	0	0	0	0	0.0975162	0	0
PRAMEF19	1.52538	0.849604	1.13732	1.1161	0.944038	0.212861	0.818639	1.12221	1.07962	1.24658	0.508364	1.03111
PRAMEF17	0	0	0	0	0	0	0	0	0	0	0	0
PRAMEF20	0	0	0	0	0	0	0	0	0	0	0	0.0845218
LRRC38	0	0	0	0	0	0	0	0	0	0	0	0
PDPN	0.169298	0.388273	0.0490887	0.185808	0.0333378	0	0.198752	0.242183	0.186392	0.151325	0.0493691	0.218475
PRDM2	3.92134	3.94653	3.21528	3.28957	2.95296	3.38146	4.22922	4.23694	2.95726	4.17011	3.93734	3.71962
KAZN	0.170035	0.270375	0.21693	0.18247	0.232148	0.0885832	0.196956	0.385936	0.224644	0.162116	0.337171	0.633898
TMEM51	3.64224	2.79513	1.9497	2.79309	2.42753	3.42098	3.25628	2.10415	2.08212	4.80824	3.67656	5.18232
FHAD1	0.0245055	0.0112404	0	0.0179303	0.0144768	0	0	0.0140222	0.01349	0.0350464	0	0.00527065
EFHD2	70.2036	59.8252	58.8838	59.8939	57.275	66.0635	50.4768	54.9446	70.2285	68.397	80.3702	71.8371
CTRC	0	0	0	0	0	0	0	0	0	0	0	0
CELA2A	0	0	0	0	0	0	0	0	0	0	0	0
CELA2B	0	0	0.124895	0	0	0	0	0	0	0	0.0628041	0
CASP9	3.37972	2.47218	2.27939	2.17875	2.52139	2.4724	2.15341	2.49618	3.06531	1.83119	2.18821	3.15101
DNAJC16	2.32697	1.95821	2.837	2.09809	2.62667	2.14775	3.74281	3.01948	2.61237	2.58109	2.65017	2.82952
AGMAT	0	0.0575732	0	0.0459194	0.0988666	0	0.117884	0.0718217	0	0.134631	0	0.0539925
DDI2	7.0394	7.60226	6.02024	4.09589	3.8187	5.07667	8.09263	8.79573	6.31972	6.23085	7.55509	6.13956
RSC1A1	0	0	0	0	0	0	0	0	0	0	0	0
PLEKHM2	13.246	12.9547	11.1249	11.5161	9.87886	13.4223	11.3322	14.5926	10.9586	13.4729	14.03	14.0646
SLC25A34	0.0491069	0.135148	0	0	0.0386802	0.0959374	0.115301	0.0842978	0.108131	0.14046	0.630085	0.0422477
TMEM82	0	0	0	0	0	0.604974	0	0	0	0.147621	0.240804	0.0888035
FBLIM1	0.133076	0.152601	0.038586	0.292108	0.393076	0.129991	0	0.199885	0.0366283	0.0475794	0.0776129	0
UQCRHL	8.88841	9.21039	9.18206	10.137	9.24039	8.43633	8.65204	8.93653	11.7272	7.15355	10.6197	10.3094
SPEN	6.99272	6.82095	4.98937	4.94806	4.50864	6.21387	6.62288	10.714	4.91164	5.84845	8.39753	7.22425
ZBTB17	5.43958	6.17825	5.32181	5.14427	4.16802	4.69901	5.6822	6.7227	6.04994	6.50927	6.90608	7.81554
SRARP	0	0	0	0	0	0	0	0	0	0	0	0
HSPB7	0.200635	0.110434	0.13962	0.0293602	0.031607	0.391969	0.0376867	0.0918436	0.0441788	0.0573874	0.0936118	0.0690441
CLCNKA	0	0	0	0.033026	0	0	0.0423921	0.0387416	0	0	0.0526499	0.0388324
CLCNKB	0.160153	0.440761	0.0309581	0.0781208	0.252296	0.104294	0.200551	0.320742	0.235099	0.152695	0.249079	0.505204
FAM131C	0	0	0	0	0	0	0	0	0	0	0	0
EPHA2	2.11258	1.367	1.61889	3.83674	3.78862	3.64817	1.8601	1.64055	1.28755	2.10411	3.08025	1.81749
ARHGEF19	0.942636	1.53733	1.11758	0.996249	0.923986	1.39141	1.12139	1.00685	0.945567	0.778905	0.879626	0.991184
CPLANE2	1.32017	0.279481	0.235562	1.33746	0.719902	0.991974	0.953754	1.04595	2.1243	0.363082	1.5399	0.611566
FBXO42	2.55848	2.83572	2.19768	2.22978	1.46501	1.94475	2.38648	2.81303	2.08617	2.7099	2.76024	2.89224
SZRD1	22.5743	21.8613	21.4096	19.3951	24.0033	20.0171	18.3146	18.9786	23.7257	19.6638	24.539	21.3405
SPATA21	0	0	0	0.0509536	0	0	0	0	0	0	0	0
NECAP2	10.7674	11.0558	10.2459	8.8386	7.23625	8.62932	8.72096	9.13275	9.81931	11.0194	13.3662	12.2501
NBPF1	0.539605	0.536272	0.491735	0.564028	0.455392	0.602398	0.573154	0.929971	0.480931	0.808461	0.479557	0.530552
CROCC	0.557124	0.649004	0.697445	0.174702	0.438831	0.673784	0.830543	0.68818	0.389446	0.39206	0.701429	0.768409
MFAP2	0	0.0987533	0	0	0.169582	0	0	0.123193	0	0	0.0627825	0.601975
ATP13A2	7.28779	6.17873	5.40407	3.88999	4.42293	5.25163	4.22176	8.17787	4.47221	5.18994	6.25366	6.55249
SDHB	60.4135	58.988	64.7101	68.4501	92.6623	68.164	59.4029	53.7496	64.5842	60.6531	43.3741	54.9355
PADI2	0.629264	0.637404	0.790652	0.383685	0.578264	0.614679	0.751057	1.08021	0.67837	0.637456	0.428168	0.293241
PADI1	0	0	0	0	0	0	0.030054	0.0183107	0	0.0457648	0.0373264	0.0275303
PADI3	0.196797	0.0902684	0	0.0359983	0	0	0	0.197065	0.108334	0	0.114776	0.0846543
PADI4	0.580903	0.290676	0.306247	0.656875	0.644746	0.412683	0.743967	0.423049	0.465134	0.3021	0.307996	0.227165
PADI6	0	0	0	0	0	0	0	0	0	0	0	0
RCC2	48.0272	45.4718	38.723	35.0016	27.9904	38.5564	44.5886	64.0364	38.8726	37.1708	56.3538	48.5978
ARHGEF10L	1.09388	0.810164	1.15231	0.844431	0.584953	1.01951	0.942529	1.31502	1.27063	1.03337	2.06025	1.64043
ACTL8	0.252516	0.0772172	0.195249	0.0615872	0.0663	0.164442	0	0.192655	0	0	0	0
IGSF21	0	0	0	0	0	0	0	0	0	0	0	0
KLHDC7A	0.24396	0.111901	0.353686	0.189657	0.276231	0.119153	0.157522	0.523482	0.134297	0.305285	0.106712	0.28859
PAX7	0	0	0	0	0	0	0	0	0	0	0	0
TAS1R2	0	0	0	0	0	0	0	0	0	0	0	0
AL080251.1	0	0	0	0	0	0	0	0	0	0	0	0
ALDH4A1	7.84696	7.23762	6.83195	6.62838	5.02507	8.35057	6.39111	6.75336	7.25794	7.60317	7.71435	7.77542
IFFO2	1.77485	1.91895	1.55858	1.97577	1.09843	2.05568	1.30972	2.09644	1.21431	1.63176	2.27729	1.4615
UBR4	5.3348	4.6636	3.97867	3.5056	2.87234	4.73289	4.23403	7.08393	3.09425	4.57408	5.31418	4.08089
EMC1	8.44564	7.74034	7.32766	7.66477	7.68622	9.06213	9.31783	10.4863	6.13014	6.06256	7.33148	7.99536
MRTO4	44.7839	38.0234	38.7222	57.9688	57.9378	55.721	42.0343	31.6701	43.2766	39.6768	36.6087	27.1924
AKR7A3	0.550514	1.05214	0.798121	0.73847	1.80677	1.97177	0.172345	0.525012	0.404068	0.918534	2.2475	1.14458
AKR7A2	45.4128	40.8928	43.4239	37.2886	44.3401	40.703	35.908	31.9588	43.6939	39.0563	45.3674	45.2085
PQLC2	14.1651	12.8339	11.9237	13.0356	12.7218	14.4929	11.2738	9.69299	11.801	17.7937	19.8614	17.036
CAPZB	89.6656	81.1012	79.999	78.8841	76.6765	79.3752	68.1028	63.8394	78.074	71.8267	75.3692	78.1624
MINOS1	1.80374	1.6547	2.92217	1.28834	1.44331	1.76193	1.57304	2.15432	2.74239	1.5969	2.6049	1.95821
NBL1	0	0.120078	0	0	0.137467	0	0	0.199727	0	0	0	0
MINOS1-NBL1	0	0	0	0	0	0	0	0	0	0	0	0
HTR6	0	0	0	0	0	0	0	0	0	0	0	0
TMCO4	1.35456	0.81659	1.34661	1.18933	0.792591	0.756093	1.25401	1.33979	0.916105	0.940932	1.26401	0.599325
RNF186	0	0	0	0	0	0	0	0	0	0	0	0
OTUD3	0.765123	1.14857	0.726058	1.02635	0.840081	1.31359	1.01256	1.34659	0.99554	0.812387	1.10883	0.897615
PLA2G2E	0	0	0	0	0	0	0	0	0	0	0	0
PLA2G2A	0.372455	0	0	0	1.39352	0	0	0	0	0	0	0
PLA2G5	0	0	0	0	0	0	0	0	0	0	0	0.0258882
PLA2G2D	0	0	0	0	0	0	0	0	0	0	0	0
PLA2G2F	0.231447	0.134099	0.324949	0.534776	0.479748	0.333174	0.205931	0.236989	0.28164	0.905901	0.454686	0.461116
PLA2G2C	0	0	0	0	0	0	0	0	0	0	0	0
UBXN10	0.0281631	0	0	0	0	0	0	0	0	0	0	0
VWA5B1	0	0	0	0.018002	0	0	0	0	0	0	0	0
CAMK2N1	0.119997	0.220165	0	0.0439	0.189037	0.820512	0.281749	0.377648	0.198171	0.686454	0.419911	0.232281
MUL1	9.91061	10.5382	11.084	11.089	12.2924	13.5155	11.0909	12.3361	9.28171	8.83549	10.847	11.7375
FAM43B	0	0	0	0	0	0	0	0	0	0	0	0
CDA	0	0	0	0.476837	0	0	0	0	0	0	0	0
PINK1	2.20616	2.05363	2.16364	1.24626	1.52051	1.58457	1.88917	2.1349	1.2859	2.13435	2.44091	1.73053
DDOST	110.047	87.2802	87.9764	88.0713	100.17	103.863	90.6821	115.381	83.9254	95.081	96.9535	109.409
KIF17	0.1404	0.128799	0.0814191	0.089887	0.0829417	0.137145	0.049448	0.0200844	0.0772881	0.376484	0.0409421	0.135887
SH2D5	0.106419	0.130168	0	0	0.0838231	0.0693014	0.0166578	0.0405956	0	0	0.124131	0.183108
HP1BP3	27.323	25.8584	25.6135	24.4267	22.2025	22.921	25.998	32.8491	23.4551	23.548	29.842	27.8324
EIF4G3	4.83966	4.71727	5.6321	4.30674	3.52874	4.48792	5.40527	6.47413	5.23833	4.96892	5.47355	5.3171
ECE1	5.73412	5.32903	3.92084	3.68677	3.14309	4.59801	4.32038	5.06856	4.33438	5.30898	7.66186	7.51021
NBPF3	2.36082	2.65173	1.82987	1.42403	1.65999	1.5974	2.30377	2.93898	1.38201	2.33871	2.31048	2.90293
ALPL	3.20889	3.01556	2.17858	1.8325	2.91799	2.19161	2.27869	2.95575	2.41272	4.21607	5.20367	3.09734
RAP1GAP	0.695198	0.275111	0.347817	0.299214	0.408007	0.372831	0.371268	0.639594	0.540278	0.662822	0.636007	0.422183
USP48	8.09512	9.17673	8.04761	7.19228	6.05749	7.90749	7.64161	10.8476	7.07544	6.36745	8.2092	8.64153
LDLRAD2	0	0	0	0	0	0.0682672	0.0164092	0	0	0	0	0
HSPG2	2.59992	2.16647	1.68362	0.741904	1.29358	1.44761	1.99821	2.93571	1.207	2.16279	3.37131	0.954353
CELA3B	0	0	0	0	0	0	0	0.058259	0	0	0	0
CELA3A	0	0	0	0	0	0	0	0	0	0	0	0
AL031281.2	0.0148044	0.047534	0.0171704	0	0.023322	0	0	0.0254134	0.0488976	0	0	0.0382095
CDC42	0.0436066	0.0400036	0.101152	0.239297	0.463695	0.340767	0.122864	0.199616	0.0480097	0.155909	0.203459	0.26261
WNT4	0.103974	0.206663	0.180886	0.291624	0.163795	0.236983	0.195302	0.406545	0.45789	0.247829	0.646825	0.0894508
ZBTB40	6.57942	7.53493	6.32108	4.67007	3.88851	5.86697	6.47661	9.15983	5.22795	6.50958	8.17353	7.58156
EPHA8	0	0	0	0	0	0	0	0	0	0	0	0
C1QA	0	0	0	0.361002	0.680096	0.48195	0	0.917533	0	0	0	0.318352
C1QC	0.117526	0	0	0	0.0925717	0	0	0.235371	0	0	0	0
C1QB	0.0979991	0	0	0	0.463147	0	0.0920393	0.336454	0	0	0	0
EPHB2	0	0.0114999	0	0	0	0.0244902	0.0117733	0.014346	0.0276029	0.0179278	0	0
LACTBL1	0	0	0	0	0	0	0	0	0	0	0	0
TEX46	0	0	0	0	0.187816	0	0	0	0	0	0	0.205139
KDM1A	41.8775	39.0392	35.1567	33.8909	32.7586	37.4698	35.5521	44.9958	32.9125	38.8755	43.3306	47.0574
LUZP1	5.3122	5.06701	5.1249	5.65791	5.94371	5.10972	5.56129	6.54412	3.96166	5.33198	5.52368	5.10128
HTR1D	0	0	0.0641875	0	0	0	0	0.0316674	0	0	0	0.0476124
HNRNPR	57.5342	52.8716	63.4048	72.4504	64.0564	70.359	66.0601	65.553	50.2727	56.2772	56.6584	60.3106
ZNF436	2.94717	3.42463	3.16959	2.11719	2.82789	4.04785	3.3383	5.21247	4.44433	2.88655	3.3752	4.45635
TCEA3	1.20518	1.35129	1.39779	0.84915	1.23056	0.697627	1.61399	1.14935	1.67088	1.21289	1.48387	1.49766
ASAP3	15.0511	11.3115	11.1999	8.43498	9.5388	8.11159	12.186	14.9119	10.2854	9.04196	12.2912	11.3116
E2F2	3.9677	3.4948	2.48431	3.19761	2.4232	3.67914	2.29525	4.40907	3.08632	2.96055	3.53815	2.41171
ID3	8.60006	9.53145	8.80998	26.6713	27.3712	21.6628	8.03605	5.2957	12.16	11.3004	12.5266	9.31423
RPL11	662.164	760.127	829.207	924.109	852.836	782.266	710.646	487.629	950.324	781.085	666.865	635.945
ELOA	14.5372	10.9732	12.9449	10.7963	10.8889	12.6793	12.8468	13.0561	11.8396	13.4023	11.2197	11.6678
PITHD1	23.434	17.4813	24.4738	21.7939	29.5672	26.2211	25.3793	25.237	18.0167	22.2229	19.0462	27.5705
LYPLA2	58.479	59.4805	52.9093	49.2442	57.0925	54.4366	48.9506	56.7648	56.8324	57.3223	71.3793	71.1787
GALE	14.7115	11.9401	10.5441	10.7642	14.0887	13.2533	10.3349	10.957	11.9632	14.0734	13.5487	12.6566
HMGCL	2.34319	1.80616	2.31565	3.20576	3.56028	2.43786	1.71888	2.65777	2.07604	1.6458	2.61999	3.12523
FUCA1	8.58447	7.59392	5.55605	6.6176	7.96921	5.61529	7.27057	6.88569	4.68345	6.0289	5.36427	6.39628
CNR2	0	0.0273949	0	0	0	0	0	0	0	0	0	0
PNRC2	41.92	43.5839	44.5271	37.1784	37.2884	39.5972	48.5174	45.4054	38.7559	34.5984	36.1544	38.0318
SRSF10	23.175	22.5486	23.0807	23.2345	24.9523	24.0694	25.7373	25.8927	23.1534	21.1568	22.3844	24.791
MYOM3	0	0	0	0	0	0	0	0	0	0	0	0
IL22RA1	0	0	0	0	0	0	0	0.0320862	0	0	0	0
IFNLR1	0.350571	0.350842	0.258745	0.139913	0.200826	0.124526	0.254422	0.282662	0.245617	0.136737	0.148699	0.205639
GRHL3	6.07277	5.58927	5.1728	7.96888	8.39048	8.40207	6.05876	8.45363	4.7569	6.83405	7.6874	8.17082
STPG1	0.682079	0.811747	0.705565	0.573251	0.624378	0.648262	0.614628	0.828047	0.659619	0.685466	0.505318	0.792981
NIPAL3	0.500521	1.08669	0.83207	0.958282	0.729356	0.717082	0.885321	1.11696	0.909249	1.19303	0.963319	0.854039
RCAN3	2.33893	1.78976	2.30132	2.052	1.91216	1.9707	2.0197	2.31515	1.80623	1.69628	1.75848	1.58308
NCMAP	0.190316	0.174591	0.353172	0.236727	0.359776	0	0.178742	0.30492	0.167626	0.435487	0.133196	0.229226
SRRM1	27.6893	29.102	26.2219	30.8711	23.7922	25.6497	34.5025	28.3796	30.4218	27.4437	28.8363	35.8606
CLIC4	61.3974	70.0452	66.1899	56.3649	58.4236	64.8499	75.5133	80.37	56.8175	49.0701	64.3491	62.8361
RUNX3	0	0.0636449	0	0	0.0273233	0	0	0	0	0	0	0.0298433
SYF2	20.2057	17.8742	24.7579	23.3855	20.6278	19.7828	23.6555	17.3294	22.7841	22.3719	19.4144	22.0296
RSRP1	12.9018	11.0319	11.0055	7.20443	5.60338	5.99164	12.4095	12.0732	11.196	11.1632	9.02414	7.87589
RHD	0.0947157	0.0868898	0.109853	0.0693019	0.130559	0.0925204	0.155672	0.162591	0.104279	0.372507	0.0828605	0.244458
TMEM50A	23.3965	22.1809	25.2946	25.2489	25.369	23.8654	24.8256	16.1388	25.9868	20.1683	21.4944	19.1982
RHCE	0.128974	0	0.0747931	0	0	0.377953	0.242261	0	0	0.184451	0	0.166438
MACO1	7.74822	6.47499	6.56269	5.9289	5.65271	4.54503	8.2584	7.03957	7.40186	6.99264	7.31309	7.10696
LDLRAP1	4.21531	2.74691	3.16942	2.88219	2.93101	2.86812	3.76783	4.36659	2.84858	2.72322	4.30654	3.57649
MAN1C1	0.278124	0.0478394	0.0604825	0.178061	0.102689	0.305637	0.0979537	0.174064	0.200948	0.198879	0.20276	0.343959
SELENON	13.1397	10.1671	8.88469	6.85055	7.82172	8.66071	9.04315	11.0801	7.59442	9.68749	9.49391	9.80933
AL020996.2	0	0	0	0	0	0	0	0	0	0	0	0
MTFR1L	4.11324	3.22903	2.89365	3.46349	2.75125	3.31971	3.16647	4.11305	3.44468	3.83811	2.98884	3.26025
AUNIP	7.03689	7.62103	8.38823	7.17491	8.31415	10.5016	10.8925	8.31408	7.42462	8.2467	8.43614	7.5955
PAQR7	2.18903	1.96451	2.3733	2.85517	1.98663	2.09181	2.68162	1.70187	4.19142	2.82437	2.83093	3.21384
STMN1	90.7149	91.392	98.6734	100.066	101.407	88.8325	101.473	79.4458	101.627	93.628	86.2441	84.1989
PAFAH2	5.25716	5.7986	5.2907	4.14592	4.64041	4.19617	6.51282	6.90593	6.03573	6.11426	5.01073	5.43797
EXTL1	0.0345816	0.0634485	0	0.101211	0	0	0	0	0.0380734	0	0.0403375	0.0297512
SLC30A2	0.269119	0.205736	0	0.180501	0.282637	0.0876272	0.421255	0.205322	0.0987644	0.19244	0.0523188	0.115764
TRIM63	0	0.0559397	0	0.13385	0	0.119129	0	0	0	0.174415	0	0
PDIK1L	1.21089	0.603027	1.16366	1.36695	1.3898	0.270359	0.974785	0.910639	0.495172	0.593741	1.12995	0.863166
FAM110D	0	0	0	0	0.129723	0	0	0.0314126	0	0	0.0640347	0
C1orf232	0	0	0	0.150852	0	0	0	0	0	0.294855	0	0
AL391650.1	0.189214	0	0.219455	0.055378	0.119231	0	0	0.129923	0.083328	0	0.0882832	0
ZNF593	0	0	0	0	0	0	0	0	0	0	0	0
CNKSR1	7.10168	7.22691	6.14374	6.14739	6.34269	4.89007	5.92263	8.40481	4.95615	7.99193	11.6108	12.0692
CATSPER4	0	0.0709029	0	0.226204	0	0	0	0	0	0.110534	0	0
CEP85	20.0962	15.834	19.2052	17.772	16.3937	16.9495	18.7452	24.1849	17.1396	22.7438	26.1267	32.427
SH3BGRL3	2.81114	2.53857	1.63021	1.63906	2.94081	2.23111	1.85638	2.94063	3.57858	2.51271	2.71545	3.74108
UBXN11	10.4564	9.40888	9.28427	7.61419	8.73542	8.3081	7.36148	8.94145	9.84142	8.32379	8.92879	8.22112
CD52	0.167804	0.307878	0.583866	0.245558	0.132175	0	0.393997	0.288055	0.831364	0.359975	0	0.144365
CRYBG2	16.031	14.9569	13.9349	12.8867	9.2665	16.1818	11.2199	17.7406	11.7122	14.6444	20.4776	14.6727
ZNF683	0	0	0	0	0	0	0	0	0	0	0.0769277	0
LIN28A	8.29892	10.0013	8.69451	9.52358	8.69522	7.72418	7.31628	8.05261	7.86549	10.637	8.97248	11.3832
DHDDS	12.1822	10.8798	10.796	10.5239	12.1021	10.6537	9.94041	11.6072	10.5724	10.5055	11.5935	11.7711
HMGN2	137.668	129.218	155.064	171.855	189.192	167.798	165.884	145.454	139.313	138.664	105.62	116.474
RPS6KA1	6.09294	6.73921	5.36575	3.81426	3.48654	3.80285	5.15893	6.64479	5.19626	5.58674	7.7758	8.17825
ARID1A	8.92443	8.6208	6.75196	6.64517	6.73081	6.43715	9.14493	12.3128	7.49931	7.10007	9.89855	9.65665
PIGV	2.04123	2.85142	2.95933	1.54445	2.21076	2.35645	2.22209	2.3891	2.45165	3.1183	2.78683	2.43461
ZDHHC18	7.34551	7.87713	6.46073	5.78639	5.19477	6.85103	5.66541	8.90174	6.56192	6.72824	8.83746	8.31838
SFN	9.44945	6.05173	4.68715	6.74007	6.36641	6.61804	2.735	4.2168	5.95426	8.58441	6.5163	7.82278
GPN2	5.51454	4.5241	4.82431	4.13865	4.31883	4.4325	4.79444	4.54385	3.92037	5.92621	4.48431	4.20207
GPATCH3	5.85277	5.5956	7.07441	7.22328	5.88756	6.1304	5.8942	6.73833	8.307	7.36183	5.5109	6.5519
NUDC	55.6225	48.3304	56.3246	57.4395	50.303	51.194	52.859	50.3267	49.9286	47.8467	48.2839	48.5384
NR0B2	0.271447	0	0	0	0	0	0	0	0	0	0	0
KDF1	8.05047	7.94722	6.79983	8.25935	10.5111	9.31698	8.71145	8.58716	6.74385	11.1379	10.207	10.6525
TRNP1	0	0	0	0.174289	0.250168	0	0.223717	0.0454338	0	0	0.092617	0
TENT5B	7.75207	8.05368	5.4945	6.20533	6.70627	8.99626	6.62724	8.45452	6.60172	6.91726	9.15828	8.17982
SLC9A1	16.9661	16.034	13.4788	12.4618	11.6053	13.5199	13.7513	19.4988	12.3178	15.1931	18.8403	16.2005
WDTC1	3.82865	3.67956	3.02078	2.63938	2.30795	2.28974	3.38789	4.19526	3.26896	3.96696	4.60262	3.65238
TMEM222	9.34159	8.76267	8.3546	10.3616	12.604	10.3406	7.45664	8.04304	9.93751	10.1264	11.8777	11.3992
SYTL1	2.80975	2.62915	2.05305	1.55216	1.58241	2.52506	2.13749	2.26694	2.25823	2.71239	3.048	3.10621
MAP3K6	2.044	1.8315	1.4518	1.20572	0.973489	1.30012	1.08634	2.31197	1.11647	1.58624	1.55251	1.52675
FCN3	0	0	0	0	0	0	0	0	0	0	0	0
CD164L2	0.0768724	0	0	0	0	0	0	0.0439868	0.169269	0	0	0
GPR3	0.222548	0.40832	0.0860386	0.379948	0.701181	0.289853	0	0.0424478	0	0.106092	0.0865301	0.382926
WASF2	32.2445	31.9513	25.5677	24.0782	25.4308	24.1393	29.9591	39.1075	24.7422	27.4156	32.9684	32.7703
AHDC1	7.70584	7.97122	6.0533	2.89867	2.01081	3.45421	5.56777	8.07204	6.51649	6.31479	10.9074	6.02755
FGR	0	0	0	0	0	0	0	0	0	0	0	0
IFI6	22.7636	22.4635	18.1972	29.9936	33.4318	26.5769	26.575	12.4546	25.6612	61.2194	60.9332	46.9704
FAM76A	2.76144	2.47976	2.66146	3.85602	3.53839	2.92539	3.54324	2.64836	3.76823	2.83679	3.58401	4.41684
STX12	9.42359	9.487	10.2199	7.85024	8.64375	9.20516	12.3562	11.1113	8.48873	10.9392	9.23145	12.5997
PPP1R8	18.5337	15.4196	16.2671	13.5404	15.9575	16.7993	16.0737	20.0478	14.1856	13.4519	15.8082	16.4238
THEMIS2	0.101859	0.155738	0.236276	0.124214	0.133719	0.298494	0.0637762	0.349705	0.186907	0.485576	0.237625	0.525787
RPA2	43.4788	45.3756	41.0991	43.7815	50.7738	44.7862	41.382	42.732	40.2972	41.954	41.6964	45.3615
SMPDL3B	4.52473	3.09968	2.24909	2.60124	3.6103	4.36246	3.36654	3.49694	2.45846	3.15147	5.20931	4.32243
XKR8	3.54633	3.51568	4.04676	3.89218	2.5005	3.12889	4.59309	5.56402	4.03037	5.80799	3.66956	4.77331
EYA3	3.40027	3.17483	2.94725	2.17804	2.54486	2.64771	2.5457	3.2543	2.35808	2.82082	4.09326	2.56096
PTAFR	0.233378	0.091755	0.077336	0	0.236347	0.260535	0.109593	0.104924	0.0734122	0.0476806	0.116667	0.229462
DNAJC8	62.4761	56.3422	65.593	65.8263	69.1732	69.1474	66.9424	62.4212	55.4463	57.2616	51.9313	65.1537
ATP5IF1	62.9702	78.6941	91.5583	95.2441	109.697	83.4836	82.0883	60.6853	105.351	84.6107	68.2282	62.9104
SESN2	42.0527	46.8314	40.1307	28.9407	30.9763	35.4633	34.737	40.3386	32.6168	45.1629	44.176	41.8078
MED18	10.6463	6.48732	10.2748	10.6895	10.4363	14.195	13.5021	11.0276	6.88731	8.55751	9.47234	3.54334
PHACTR4	4.02848	3.96101	4.29952	2.90838	2.72585	4.01884	4.57843	4.53054	4.39987	4.16776	4.09913	4.07414
RCC1	38.1749	31.6889	29.6266	27.1347	29.4495	27.7902	31.078	36.3103	31.3223	26.9516	30.6901	29.9611
TRNAU1AP	10.7	10.1831	9.79296	9.89275	12.9001	11.2341	9.12637	9.37131	11.3196	8.69224	9.27579	8.70443
TAF12	18.4288	17.3372	16.4296	17.07	16.446	12.0667	17.1189	17.7096	16.1504	16.1784	14.5266	15.0749
RAB42	0	0	0	0.0521812	0	0	0.0669795	0.122423	0.0785177	0	0	0
GMEB1	3.27931	3.50974	2.88777	3.97236	3.9989	3.74904	3.6046	3.32199	2.83486	3.47398	2.56425	3.65718
YTHDF2	56.8593	56.637	56.987	61.8913	61.6635	62.0745	49.2965	52.9148	50.2237	55.5002	59.7549	70.079
OPRD1	0.0503681	0	0	0	0	0	0	0.00960697	0	0	0.0587516	0.10111
EPB41	1.31839	1.41464	1.06491	0.763678	0.778847	0.812562	1.18662	1.64799	1.08864	0.830514	1.39137	1.06673
TMEM200B	0	0	0	0.0217504	0.0468296	0	0	0	0	0.170053	0	0
SRSF4	15.1727	13.4254	14.7431	13.4188	12.2916	13.2355	14.4654	13.0178	13.6843	14.1297	14.5186	14.632
MECR	15.5816	11.4867	12.5274	12.6302	17.7088	15.5136	11.0648	12.1664	11.2752	15.8191	13.1589	12.4243
PTPRU	25.7346	23.9314	20.2478	16.2955	15.8779	19.9316	17.6089	28.4836	22.5941	22.6164	33.51	22.9581
MATN1	0.0340635	0.031249	0.0395075	0	0.0536618	0	0	0.0487284	0	0	0.0397332	0.0586111
LAPTM5	0	0	0.166743	0.0701274	0	0	0.0900153	0.0274212	0	0	0	0.206141
SDC3	1.60959	1.0489	1.23598	1.08837	0.918087	1.17108	1.32405	1.79757	1.7599	1.65105	1.81276	1.81452
PUM1	25.0712	27.554	25.5052	18.925	20.8865	19.8143	28.632	29.8376	26.1548	28.0608	30.1702	25.6263
NKAIN1	0	0	0	0	0	0	0.0493321	0	0	0	0.122538	0
SNRNP40	17.9293	18.3949	18.7551	14.7159	22.2583	15.2826	20.37	22.2881	16.6908	16.68	18.5558	20.9376
ZCCHC17	19.6835	15.21	18.1877	17.1809	21.6801	16.6743	22.2452	19.3948	16.2308	19.3314	15.243	19.2881
FABP3	0.917524	1.40286	1.06416	0.95106	0.481806	1.49376	1.00535	1.44378	1.17853	1.31219	0.356747	0.592023
SERINC2	6.65341	6.46867	5.92216	4.69028	6.651	4.96616	5.21078	4.56601	5.18363	6.67021	6.67792	7.11229
TINAGL1	62.1526	52.9426	45.5705	58.2797	66.2496	62.8305	49.7647	52.5896	56.4239	53.4937	68.2003	63.8356
HCRTR1	0	0.0562678	0	0	0.0966249	0	0	0	0	0	0	0
PEF1	41.6724	33.3495	32.2761	35.2334	36.8197	37.0246	30.1393	41.1798	32.5776	35.0633	30.2005	33.0937
COL16A1	0.253905	0.163048	0.225771	0.123852	0.0799977	0.0992081	0.190771	0.261515	0.14909	0.302601	0.276422	0.21844
ADGRB2	1.1126	0.714469	0.621744	0.429236	0.685157	0.474244	0.683958	0.752387	0.501112	1.14275	1.00283	0.696139
SPOCD1	0.321101	0.182836	0.12842	0.0648122	0.0436073	0.0432632	0.103991	0.291443	0.121905	0.190022	0.0904077	0.0952585
PTP4A2	24.6472	23.8103	23.3321	26.2777	28.4081	25.6156	26.8765	25.0531	24.1793	25.1468	23.5471	26.2871
KHDRBS1	104.773	109.755	109.219	129.196	118.176	125.666	123.165	105.065	101.727	119.916	110.684	118.127
TMEM39B	3.19913	3.16448	2.64569	2.01508	2.25693	2.49999	2.5343	3.91581	3.09338	3.06341	3.63426	3.94892
KPNA6	18.4899	15.6825	12.5531	13.6362	12.8953	13.7893	16.144	17.6794	14.7798	16.1239	16.3193	17.6667
TXLNA	12.0217	10.7745	11.5894	10.4495	11.6245	11.2024	9.60132	14.5934	10.3244	10.8169	10.9563	11.5592
CCDC28B	0.16703	0.255381	0.0645748	0.0407376	0.131565	0	0.470616	0.127434	0.245194	0	0	0.0478997
IQCC	1.83616	2.38146	2.64366	2.87228	2.21931	2.41208	1.66503	2.08321	1.35933	2.12794	2.43719	2.58741
DCDC2B	0	0	0	0	0	0	0	0	0	0	0	0
TMEM234	1.38399	2.0153	1.78354	0.996571	1.12474	1.80255	1.23793	1.24446	0.773964	0.879693	1.28123	1.98446
EIF3I	175.861	146.937	164.091	189.501	177.996	175.383	150.516	141.484	167.332	152.321	144.658	160.999
FAM167B	0	0	0.194414	0	0	0	0	0	0	0.479454	0	0
LCK	0	0	0	0	0.0740241	0	0	0	0	0	0	0
HDAC1	35.9678	32.4694	39.0989	38.411	36.0646	40.7997	40.9381	39.7008	35.2626	31.9902	35.7895	38.9991
MARCKSL1	36.0151	36.9787	35.0769	35.8112	40.5519	36.1726	30.0521	34.7166	34.619	42.328	44.4332	41.8688
TSSK3	0.0358048	0	0	0	0.0564049	0	0.100882	0.0819508	0	0	0	0.0924107
FAM229A	1.93019	2.58017	1.56707	1.51316	1.88958	1.77771	0.880504	1.54625	1.73043	1.89288	3.08771	1.82664
BSDC1	9.51988	10.1678	8.48776	7.44149	6.78909	7.01413	9.7751	11.5818	8.19484	8.39072	10.8272	10.4287
AL033529.1	0	0	0	0	0	0	0	0	0	0	0	0
ZBTB8B	0	0	0.0141789	0	0.00962936	0	0	0.0244834	0.0134595	0	0	0
ZBTB8A	0.632022	1.03754	0.771611	0.803184	0.716171	1.4297	1.26007	0.862875	1.00103	1.25275	1.21576	1.03979
ZBTB8OS	8.13143	8.33596	10.5648	12.1268	11.9173	8.68083	6.73969	6.66146	9.41723	8.41999	7.77447	7.20588
RBBP4	15.3914	17.0151	14.8152	12.7769	15.673	14.8081	18.2132	20.0458	13.5619	15.5434	16.0497	16.919
SYNC	0	0	0	0	0	0.0439518	0	0.0257462	0	0	0	0
KIAA1522	14.677	13.1868	11.6078	8.6123	9.51995	10.7398	11.9317	15.156	11.598	13.1283	17.9943	15.8289
YARS	20.8348	21.4357	19.6442	14.2799	14.3418	17.7298	17.9708	23.6742	19.8149	15.3834	17.2715	18.5164
S100PBP	3.73726	5.01746	4.61164	2.30996	2.69507	3.65063	4.01484	4.77985	3.65431	3.24594	4.1503	4.00804
FNDC5	0.099966	0	0.173914	0	0	0	0.0469433	0	0	0.214449	0.116605	0.0430014
HPCA	0.0788029	0.216875	0	0	0.0310355	0	0.148021	0.0901829	0	0	0.0919192	0.0677957
TMEM54	48.8295	43.5252	45.9745	40.224	64.4952	36.1248	37.0207	34.498	55.1619	47.5848	49.6597	38.7226
RNF19B	35.3468	30.6892	21.7529	21.3763	22.8463	29.184	29.2734	34.6381	23.6606	29.789	33.0612	36.4346
AK2	31.7108	32.8857	33.935	32.8039	31.8291	35.2174	33.7319	33.1942	33.3594	33.499	29.9266	28.7663
AZIN2	0	0	0	0.105015	0	0.0467327	0.0673982	0.0684381	0	0.136841	0.0837069	0.0308693
TRIM62	2.7756	1.61855	1.42243	1.05479	0.881284	1.5553	2.28348	2.36385	2.01355	2.58479	2.38426	1.98066
ZNF362	9.32619	7.04325	7.78474	13.303	10.4068	12.1467	7.83003	9.0424	8.86772	9.19499	11.4279	11.0627
A3GALT2	0	0	0	0	0	0	0	0	0	0	0	0
PHC2	12.0944	9.93788	11.6864	9.35695	9.77487	9.42664	8.90054	10.2319	10.3296	10.8246	12.0107	13.5524
ZSCAN20	0.413819	0.162697	0.171413	0.237902	0.139695	0.461974	0.61074	0.659628	0.325431	0.126819	0.517175	0.305157
CSMD2	0	0	0	0.0126451	0.0272255	0	0.0081156	0	0	0	0	0
HMGB4	0	0	0	0	0	0	0	0	0	0	0	0
C1orf94	0	0	0	0	0	0	0	0	0	0	0	0
SMIM12	5.98228	4.90984	5.39775	6.63309	8.13349	7.08432	5.43634	4.94878	4.68622	5.58812	5.29287	5.10497
GJB5	0.115791	0.106224	0.604334	0.169444	0.0912053	0.226214	0.326247	0.132512	0	0.331195	0.270127	0.298852
GJB4	0	0	0.0640745	0	0	0	0	0	0	0	0	0
GJB3	0	0	0	0	0	0	0	0	0	0	0	0
GJA4	0	0	0	0	0	0	0	0.104574	0	0	0	0
DLGAP3	0.078902	0	0	0.115462	0	0	0	0.0225741	0	0	0.0460174	0
AC114490.3	0.0496037	0.0455052	0	0.0725884	0	0	0	0	0	0	0.17358	0
AC114490.2	0	0	0	0	0	0	0	0	0	0	0	0
TMEM35B	0	0	0	0	0	0	0	0	0	0	0	0
ZMYM6	0.752502	0.82539	1.19531	1.05331	0.863317	1.10259	1.2752	0.9969	0.936548	0.889023	1.2403	1.30182
ZMYM1	2.97563	4.30144	3.32918	2.88096	2.81732	3.96362	3.62742	4.78983	3.50773	3.73974	4.50516	4.00806
SFPQ	89.0546	84.9623	85.7296	72.7964	59.5865	77.5587	87.0021	100.168	75.3087	80.8583	96.7549	89.8391
ZMYM4	5.76539	5.04434	4.91397	2.51455	2.44031	3.14657	6.08921	7.59589	3.5239	4.2107	4.90614	5.67497
KIAA0319L	5.98811	5.53818	6.02856	5.58553	5.37123	5.37978	5.48621	6.86684	5.69578	6.12869	6.31958	5.36897
NCDN	2.74417	3.92252	2.86817	3.10519	2.57622	3.30396	3.37145	4.70157	3.19692	2.82934	4.18726	3.45895
TFAP2E	0.778819	0.227331	0.246352	0.621653	0.418264	0.691606	0.199488	0.283592	0.155902	0.202513	0.619397	0.974594
PSMB2	46.1975	47.73	47.2871	62.863	71.7308	55.823	51.162	44.4807	49.8635	48.8568	42.3423	41.5005
C1orf216	1.81583	1.22952	1.45417	0.885742	0.953521	0.337856	1.25875	1.41011	0.475996	1.17479	0.806883	0.818294
CLSPN	7.81438	6.06481	5.71709	6.82087	5.88111	5.69308	7.52978	6.98506	6.24108	6.38611	6.5953	6.06181
AGO4	1.85676	2.36686	1.67774	1.24798	1.23294	0.695965	1.85537	1.84694	0.962698	1.14246	1.83842	1.80173
AGO1	3.24844	3.09923	2.54231	1.88079	1.78442	2.086	2.5256	3.55268	2.44442	3.16718	2.82042	3.06201
AGO3	0.901023	0.809568	0.722485	0.708097	0.613331	0.840297	0.839262	0.912326	0.673582	0.843153	0.722287	0.740078
TEKT2	0	0.145534	0.0919978	0.0580377	0.312394	0.154965	0.148994	0	0.0873301	0.11344	0	0.204724
ADPRHL2	23.3746	18.984	17.0735	22.6775	26.969	24.9002	19.3911	21.7446	19.314	22.4654	24.193	22.4969
COL8A2	0	0	0	0	0	0	0	0.0192242	0	0	0	0
TRAPPC3	26.6462	26.3217	28.1961	31.3767	28.3467	28.9834	29.0156	25.2888	28.2103	29.1058	26.074	26.3303
MAP7D1	20.1516	17.7493	16.1568	12.9804	10.7851	16.4571	14.3972	19.1954	16.5169	17.6238	23.9744	19.9489
THRAP3	41.9738	35.7553	30.9498	35.111	31.2611	32.9431	41.1636	43.808	35.7259	34.8943	37.2321	38.79
SH3D21	1.98137	1.83375	1.56592	1.7833	1.06347	1.33597	2.05849	2.00664	2.20074	1.90582	2.61795	1.88563
EVA1B	13.2151	13.5494	16.1536	11.3282	8.77635	11.7698	11.4988	8.37722	14.1928	16.1201	17.8326	15.8834
STK40	6.68003	5.60025	5.59913	4.82606	4.31104	5.59303	5.16665	6.77745	6.24209	6.30204	7.87373	8.29447
LSM10	20.8706	21.3109	21.8342	21.3329	22.2218	19.055	19.6014	14.4628	26.6152	21.2985	22.5706	17.6396
OSCP1	0.619032	0.206504	0.326348	0.658815	0.753556	0.219885	0.422826	0.289811	0.123916	0.321929	0.656424	0.484151
MRPS15	55.7155	63.5753	66.0552	72.6939	76.964	63.3853	63.9246	48.1367	71.8561	64.4452	58.964	50.4097
CSF3R	10.7681	9.91257	9.14284	7.29323	6.61241	9.54579	8.2165	11.0823	9.68314	9.34382	12.7884	11.9464
GRIK3	0	0	0	0	0	0	0	0	0	0.0110961	0	0
ZC3H12A	1.93544	2.30588	1.63256	1.58165	2.9104	2.65173	1.65249	2.71834	1.9925	3.19933	2.28691	2.96258
MEAF6	7.78409	8.09029	10.4371	7.58849	6.32624	7.47181	8.57845	7.08021	9.1893	9.10537	8.63359	8.32262
SNIP1	2.06693	1.58429	1.98721	2.82569	3.13831	3.18793	2.15835	2.11643	1.45222	2.37259	1.58616	2.38656
DNALI1	0.140841	0.193806	0.285862	0.0515254	0.277341	0.275153	0.0992067	0.181327	0	0.151067	0.205354	0.0605841
GNL2	21.2882	19.1535	19.2424	20.5319	14.8967	19.5276	18.5316	20.1745	18.0256	18.2789	19.0338	20.2296
RSPO1	0	0	0	0	0	0	0	0	0.0559207	0	0	0
C1orf109	11.0224	11.9295	11.2245	7.01633	5.96455	8.08814	8.74027	11.4702	10.6355	12.1706	10.6075	7.5497
CDCA8	36.5393	31.9462	30.3286	22.969	24.3763	25.3881	34.1381	39.9979	28.2301	25.1285	27.6481	31.2441
EPHA10	0	0	0	0	0.0151599	0	0	0	0	0	0	0
MANEAL	0	0	0	0.0760759	0	0.304692	0	0	0	0	0	0
YRDC	18.044	19.3907	17.7388	29.8627	24.7369	25.3475	16.3414	17.0606	19.4875	21.8732	23.4026	23.8398
C1orf122	48.5599	43.5476	48.6536	44.6639	38.4709	44.9269	32.7933	25.2913	62.5995	42.0407	43.9686	41.656
MTF1	2.13132	2.85211	1.9957	2.63962	1.92521	2.38752	2.38736	2.75239	2.50799	3.13199	3.21592	2.52333
INPP5B	2.79357	2.25651	2.13964	2.2047	1.75757	2.45422	2.17815	2.634	1.51848	2.02273	2.43878	2.44115
SF3A3	43.7424	39.3994	41.1932	42.5772	41.2074	44.717	45.0925	45.3242	40.1236	37.0424	35.8493	40.3662
FHL3	10.1779	11.3839	8.21778	9.85297	10.4528	10.0185	7.5001	9.99017	10.3437	13.5482	11.324	10.3728
UTP11	16.6862	18.6029	21.4495	23.4175	22.0697	15.4392	22.9412	15.9397	25.3112	17.7652	19.4635	19.4198
POU3F1	0	0.131807	0	0.0525634	0	0	0	0.0411067	0	0.10274	0.167593	0.247218
RRAGC	5.9212	7.15904	6.49773	9.13145	10.3684	8.15686	8.07073	7.09773	6.63609	8.40303	7.79223	9.84864
MYCBP	19.3862	16.4346	18.7121	16.3566	23.1185	18.1047	19.8558	21.6393	16.3133	13.4749	14.5132	18.9658
GJA9-MYCBP	0	0	0	0	0	0	0	0	0	0	0	0
GJA9	0	0	0	0.0279044	0	0	0	0	0	0	0	0
RHBDL2	0.0561347	0.102993	0	0.0410728	0.176863	0	0.105442	0.0321206	0	0.0802807	0.130956	0.144882
AKIRIN1	48.5401	47.9164	44.7792	46.4262	49.9112	45.9053	52.765	47.9183	50.2588	50.0588	56.7862	53.505
NDUFS5	389.808	495.886	587.423	590.228	588.26	510.4	467.207	339.367	623.027	472.723	383.054	358.883
MACF1	0.937783	0.934492	0.833052	0.679114	0.65676	0.752399	0.887986	1.47759	0.60422	0.776608	1.03547	1.07849
BMP8A	0	0.0425334	0	0.0339239	0.365199	0	0	0.185709	0.0510458	0.26523	0	0.159552
PABPC4	45.6323	42.5305	38.7448	41.1155	36.6814	41.5352	36.9039	46.808	38.0398	40.6453	47.7227	45.6074
HEYL	0.257137	0.432467	0.347938	0.360607	0.50635	0.209314	0.321999	0.47819	0.471836	0.367743	0.599873	0.368701
NT5C1A	0	0	0	0	0	0	0	0	0	0	0	0
HPCAL4	0	0	0	0	0	0	0	0	0	0	0	0
PPIE	7.38703	6.21492	6.87664	6.74198	7.56413	7.13985	6.28052	6.32923	6.83808	5.31006	5.85019	6.39702
BMP8B	0.0325377	0.0298492	0.0754756	0.095229	0.102516	0	0.366707	0.0372365	0.0716462	0.0930671	0.0379534	0.111971
OXCT2	0	0.157648	0	0.188607	0	0	0	0	0	0	0	0.0739218
TRIT1	4.57505	4.74783	3.57927	4.17337	3.97252	4.24614	3.78932	4.82348	3.56953	4.4822	4.63621	4.26659
MYCL	1.9523	1.77677	2.19243	1.51916	1.41573	1.39245	1.30969	2.00372	1.84237	1.63979	1.73505	1.95953
MFSD2A	0.391556	0.0718408	0.0908269	0.0859485	0.185051	0.229488	0.165485	0.13443	0.0862186	0.391987	0.0913457	0.505296
CAP1	38.9568	29.2847	23.808	24.4857	26.5539	25.4764	30.773	42.8995	26.2686	28.2687	29.2943	31.905
PPT1	43.3871	45.9126	43.043	38.9995	39.737	40.6043	42.3704	46.0178	38.7882	44.3874	43.7205	50.1007
RLF	6.65668	8.16911	4.8654	4.37433	4.02645	6.99313	6.73549	8.42289	6.36087	8.02913	6.54867	8.75239
TMCO2	0	0	0	0	0.417041	0	0	0.201973	0	0	0	0
ZMPSTE24	25.1245	26.1513	26.4908	20.4883	21.0181	21.1526	31.7853	28.7654	20.8428	21.1381	26.3604	25.1484
COL9A2	3.32991	2.81586	1.89869	2.53172	2.24191	2.68941	1.7821	2.34183	2.60112	3.00634	2.56051	3.71303
SMAP2	4.86116	5.82708	4.76103	3.47779	4.50971	3.96762	6.9396	5.93404	3.7583	5.16004	5.79628	5.44609
ZFP69B	0.821965	0.995345	0.838931	0.625474	0.776927	0.385398	0.957252	0.714906	0.94116	0.470211	1.15053	0.678866
ZFP69	1.11103	1.01923	1.23257	0.954298	0.799029	0.943719	1.33835	1.85193	1.86141	0.967175	0.901533	2.03636
EXO5	2.23268	2.21113	2.26582	2.13484	2.17829	3.32096	1.81096	2.33734	2.09499	1.34253	1.00621	2.59747
ZNF684	0.604417	0.970334	0.934686	0.939763	0.991839	0.393605	0.56766	0.461134	0.998171	0.648302	0.352509	1.21331
RIMS3	0.162643	0.119364	0.364698	0.158671	0.204976	0.466029	0.162936	0.372262	0.26263	0.124055	0.430019	0.335821
NFYC	16.279	14.5375	15.1137	14.1438	17.2377	14.891	14.9077	15.6773	13.0059	15.0401	14.0848	16.2361
KCNQ4	0.0716259	0.295685	0	0	0	0.349829	0.033635	0.256155	0.0788582	0.153653	0.208869	0.215674
CITED4	29.9844	26.5226	24.8897	37.5974	32.0227	27.8337	18.0835	17.4642	34.4559	31.3729	39.7034	34.1556
CTPS1	13.0917	13.4847	13.2485	13.4963	14.2447	16.1817	12.9225	16.7518	12.5013	12.3814	14.2856	15.3359
SLFNL1	0.182015	0.0667902	0.337766	0.34626	0.200715	0.355592	0.205135	0.22913	0.0801573	0	0.042462	0.156591
SCMH1	1.3407	0.92244	0.613802	0.619556	0.875392	1.44747	1.52425	1.44346	0.621503	0.807321	1.64615	0.880247
FOXO6	21.4604	17.0163	12.0657	7.01334	6.21008	8.62806	10.7536	16.2108	13.4345	19.3225	25.8719	21.4462
EDN2	0.095727	0	0	0.105063	0.150803	0	0.179811	0.24649	0.105393	0	0.334981	0.494135
HIVEP3	0.0653282	0.024971	0.151538	0.0995823	0.0728978	0.0850853	0.0818071	0.0436114	0.0359623	0.0545001	0.0635014	0.0327852
AC119676.1	0	0	0	0	0	0	0	0	0	0	0	0
GUCA2B	0	0	0	0	0	0	0	0	0	0	0	0
GUCA2A	0	0	0	0.201755	0	0	0	0.157781	0	0.394349	0	0
FOXJ3	5.32624	6.19123	5.75509	5.06293	6.14958	4.98045	6.21016	7.45646	4.39804	6.62444	6.41189	7.08882
RIMKLA	0.419276	0.464765	0.32419	0.242865	0.213288	0.0682596	0.344556	0.229916	0.288507	0.449719	0.305664	0.353197
ZMYND12	0	0	0	0.2615	0.112604	0	0.201396	0	0.590224	0.204451	0	0.12299
PPCS	19.1426	20.0061	22.3776	22.9819	23.7385	18.7581	17.7509	19.0126	19.6082	22.2219	20.3503	20.2211
CCDC30	0.0697112	0.0213171	0.0808524	0.0765097	0.109819	0.0453969	0.0436478	0.176177	0.115125	0.0581566	0.0135524	0.0799652
PPIH	29.3366	35.6344	31.8198	42.3339	46.5577	35.4493	39.0838	23.3458	44.7997	35.3515	33.0155	31.0812
YBX1	745.869	719.888	710.02	689.862	614.234	637.657	600.834	645.814	748.282	722.1	620.152	597.869
CLDN19	0.217791	0.159837	0.202079	0.191225	0.0343096	0.0850972	0.163637	0.0747727	0.26376	0.249178	0.508082	0.262318
P3H1	1.83193	1.91457	2.79708	1.73911	2.28317	1.60826	2.43922	2.25571	1.69777	1.60843	1.90693	2.54362
C1orf50	0.283207	0.191437	0.259317	0.359904	0.140889	0.495045	0.265984	0.349692	0.196928	0.127903	0.0695463	0.102589
AC098484.3	0	0	0	0	0	0	0	0	0	0	0	0
TMEM269	0.0358785	0	0.0832251	0	0.0282605	0	0	0.0718545	0	0	0.0418502	0.123468
SVBP	15.5858	17.4554	23.4997	21.4772	22.7626	23.9786	19.3342	8.65814	26.5257	14.9528	14.7712	10.28
ERMAP	0.218063	0.287566	0.410985	0.169525	0.364996	0.266261	0.384004	0.194964	0.315108	0.292371	0.476923	0.0469011
ZNF691	0	0	0	0.112769	0.242796	0	0	0.0881897	0.0848423	0	0	0
SLC2A1	103.374	96.9658	84.8033	83.8389	84.1721	98.2369	90.2409	106.625	82.6032	105.994	117.016	133.367
FAM183A	0	0.341478	0.215862	0.544714	0.146599	0	0.524395	0	0.20491	0.798522	0.217095	0.16012
EBNA1BP2	45.778	44.4005	42.8229	47.8891	47.8056	43.3828	37.5526	36.8084	50.4489	40.9891	38.3136	41.298
CFAP57	0	0.0374565	0.126282	0.0597494	0	0.0531783	0.0766941	0.031151	0	0	0.0317507	0.023418
TMEM125	11.1015	7.54515	8.34144	8.52758	8.16335	6.55696	10.7728	9.66571	6.00973	8.59772	9.80878	8.34511
C1orf210	13.8682	10.3013	12.4235	9.57916	12.7578	7.88541	11.3238	10.6003	9.79918	11.9889	10.6233	12.5098
TIE1	0	0	0	0	0	0	0	0	0	0	0	0
MPL	0	0.0650691	0	0	0	0	0	0.0811728	0	0	0	0
CDC20	149.429	128.29	125.318	109.785	140.987	117.765	134.919	131.912	125.486	118.248	131.242	136.372
ELOVL1	43.3077	35.7966	32.9538	39.472	50.429	42.793	35.7073	45.2288	33.8657	39.8737	39.3105	48.2691
MED8	14.651	9.18211	10.4647	9.87081	14.4424	12.1293	11.335	10.6909	12.8085	12.074	9.77999	12.0305
SZT2	0.494134	0.324961	0.410841	0.265717	0.389216	0.488497	0.466879	0.6728	0.350669	0.464027	0.652768	0.245849
HYI	0	0	0	0	0	0	0	0	0	0	0	0
PTPRF	37.2395	34.3305	29.5585	28.571	28.2077	28.9866	33.2553	42.391	29.4456	32.8973	44.1724	36.9145
AL451062.3	0	0	0	0	0	0	0	0	0	0	0	0
KDM4A	2.4572	2.25417	2.02308	1.00993	1.40979	1.06677	2.25078	2.62978	1.66994	1.71369	1.91079	1.93129
ST3GAL3	0.00805631	0.0591252	0.0420474	0.0412626	0.00317287	0.00786958	0.0264823	0.0507085	0.0177396	0.0460867	0.0939723	0
ARTN	0	0	0	0	0	0	0	0	0	0	0	0
IPO13	5.24738	3.5962	3.93801	2.83439	2.97835	2.53272	4.63836	5.53711	3.72121	3.90676	4.50057	3.99659
DPH2	16.0377	13.2389	12.9802	12.9883	13.3073	15.4306	14.5092	16.2242	13.2944	13.1338	12.8045	13.9127
ATP6V0B	33.5763	30.9649	31.7099	36.9239	41.0079	32.603	28.9916	22.9205	35.0365	41.1636	36.8093	32.0939
B4GALT2	1.06067	1.54541	0.86837	1.58259	0.753556	0.85325	1.05477	1.34475	0.366361	0.951791	1.40703	1.32405
CCDC24	0.463538	0.647982	0.870433	0.290711	0.278184	0.776218	0.642657	0.505217	0.680457	0.315679	0.926899	0.474751
SLC6A9	7.11646	6.9051	5.59072	3.14867	2.29967	3.03014	4.24156	7.11743	6.01021	5.9804	6.88198	6.12243
KLF17	0	0	0	0	0	0	0	0	0	0	0	0
KLF18	0	0	0	0	0	0	0	0.0568389	0	0	0.0579332	0
DMAP1	7.552	6.28534	7.05266	6.44832	7.38321	5.52929	6.01368	6.61423	5.87726	7.09342	7.40347	6.13551
ERI3	20.6191	22.3006	18.3605	20.2392	23.0748	20.8566	20.344	19.8573	19.6308	22.9219	19.3854	20.8651
RNF220	4.95616	3.76659	3.27801	3.52561	4.60551	5.33174	4.25165	5.06948	3.44158	4.52846	3.82572	4.58438
TMEM53	2.00707	2.47478	3.10378	2.49493	2.26088	2.36109	2.43227	2.86496	3.70664	1.88273	2.76908	2.84073
ARMH1	0.0953779	0	0.0553105	0.0697863	0.11269	0.186334	0.0447887	0.109152	0.0262521	0.136404	0.111253	0.164111
KIF2C	28.8533	26.2719	27.0013	22.0088	21.8626	24.0441	27.3007	32.2444	27.6449	25.7864	26.8292	30.0061
RPS8	1102.27	1317.09	1455.61	1564.8	1434.21	1404.91	1177.36	722.632	1577.53	1341.3	1137.6	895.822
BEST4	0	0.140628	0	0.0560814	0	0	0	0.0877158	0	0.109616	0	0.131882
PLK3	4.73531	3.59936	3.08604	5.3621	4.6357	6.29956	4.21438	4.18048	4.5928	4.1923	6.10212	5.49004
TCTEX1D4	0	0.754563	0	1.20365	0.32394	2.00865	0	0.117663	0.452789	0	0	0
BTBD19	0.0445729	0	0	0.228293	0.280871	0.217699	0.0418622	0.0637622	0.343515	0.0637456	0.103984	0.0766939
PTCH2	0.0914138	0.0559071	0	0.0445906	0.120007	0.05953	0.0858545	0.0784613	0.0335481	0.0435783	0	0.0524301
EIF2B3	9.61342	8.77691	10.5363	11.1063	13.4778	13.2996	13.3704	9.7252	9.62193	8.68331	8.15529	8.46848
HECTD3	13.2112	12.1196	10.5914	7.84619	7.65549	11.3805	10.1874	13.28	11.9083	12.2424	11.7874	11.3127
UROD	26.2753	25.3417	23.4974	28.4036	26.6885	25.9825	24.1453	24.4356	22.7507	27.3922	21.366	24.1137
ZSWIM5	0.155703	0.0476126	0.0300979	0.199369	0.0715417	0	0.0243723	0.059396	0.0857124	0.0556694	0.151349	0.0669771
HPDL	56.4404	51.026	45.6884	52.8186	58.5674	56.2612	36.8614	40.3969	47.6649	50.6897	61.0037	55.3514
MUTYH	5.35833	5.41267	4.11985	4.71352	3.08247	6.07708	4.67435	5.12159	5.08186	4.33386	5.66496	6.11197
TOE1	12.5597	9.23858	9.22468	15.4279	16.7211	16.4886	10.2643	11.8197	10.2371	13.0932	11.5133	14.9651
TESK2	3.44776	3.57449	3.944	2.17709	2.5669	1.66085	2.94976	3.31057	2.28793	3.68121	3.41562	5.2416
CCDC163	2.56088	1.69671	1.25407	2.16522	1.79301	1.77886	1.63015	1.85611	2.66282	1.54636	1.6927	2.39901
MMACHC	1.33315	0.924041	1.23697	1.67993	1.23677	1.18649	1.59987	1.13578	0.73388	1.71593	1.39954	1.32534
PRDX1	368.738	396.005	371.237	450.596	413.175	406.814	370.663	325.162	429.18	406.458	331.212	339.227
AKR1A1	23.5018	18.8851	22.331	22.3454	25.0255	24.8477	22.6627	21.2721	20.8936	22.6829	23.1329	21.7544
NASP	56.6256	54.9108	53.9297	52.9132	42.2883	52.7846	55.3735	62.0299	50.1014	50.827	47.9236	58.1034
CCDC17	0.424938	0.216571	0.492851	0.20728	0.446283	0.922419	0.354752	0.715948	0.207931	0.607723	1.29424	0.487444
GPBP1L1	10.744	10.0499	8.83786	7.49055	8.2882	9.85581	11.0918	12.1084	8.6567	11.3355	10.698	12.0762
TMEM69	27.2752	29.9196	32.3058	24.1458	26.9309	27.1457	26.4623	25.1037	26.311	27.7836	25.2119	26.0388
IPP	2.39262	2.64168	1.89093	1.65768	1.86792	2.06829	2.02837	3.28335	1.67844	2.54363	1.63006	1.31156
MAST2	6.73239	5.5914	5.50974	2.7326	4.16546	5.35058	5.37826	7.47668	4.27626	3.61773	6.29631	5.96337
PIK3R3	1.6092	1.38883	1.58396	1.34784	1.40094	0.785949	1.35225	1.79918	1.28214	1.83202	1.95113	1.82161
AL358075.4	0	0	0	0	0	0	0	0	0	0	0	0
TSPAN1	0.397878	0.486671	0.230733	0.2426	0.417864	0.259104	0.560522	0.531226	0.0730089	0.948371	0.464103	0.228202
AL672043.1	0	0	0	0	0	0	0	0	0	0	0	0
POMGNT1	12.7203	11.9944	10.1732	10.2148	9.13216	13.0066	11.1978	12.1673	10.2841	11.6935	12.4163	14.3736
LURAP1	0.507756	0.62107	0.147226	0.371516	0.766562	0.826645	0.476877	0.266329	0.372684	0.847191	1.08583	0.436833
RAD54L	7.2782	6.54241	4.67393	4.64627	5.19419	7.92066	5.91806	10.6072	5.08214	5.16951	6.06808	7.31219
LRRC41	3.14486	3.18606	2.9074	2.5745	1.99606	1.49591	2.74814	4.444	2.88032	2.62034	3.7002	2.93301
UQCRH	263.314	334.736	371.246	394.538	385.671	335.147	311.507	223.231	395.656	330.362	268.538	266.176
NSUN4	2.93672	4.10484	3.42755	3.45019	3.59016	3.20347	3.20186	3.90151	3.43724	4.12043	4.03065	3.48293
FAAH	4.12588	3.94053	3.96588	2.31582	3.58373	3.0917	2.97258	3.54128	3.20463	3.71819	2.73594	3.42802
DMBX1	0.108354	0.0994012	0	0.0792808	0	0.105843	0	0	0	0	0.126389	0
AL136373.1	0	0	0	0	0	0	0	0	0	0	0	0
KNCN	0	0	0	0	0	0	0	0	0	0	0	0
MKNK1	4.84105	4.44105	4.88189	4.81528	3.98927	4.65287	4.41882	5.92952	4.40945	3.93438	4.25212	5.11825
MOB3C	0	0.0243294	0	0	0	0	0.0498157	0.0151753	0	0.113785	0	0.0456326
ATPAF1	11.58	7.59343	8.20588	7.42136	9.06683	9.58381	8.77329	11.2834	8.26117	9.58487	9.86461	10.2954
TEX38	0	0	0	0	0.0829417	0	0	0	0	0	0	0
EFCAB14	12.719	12.5841	12.6526	12.2379	12.9187	14.0214	13.2702	17.1841	10.5815	11.3174	14.3701	13.2404
CYP4B1	0.135802	0.0415271	0.0525019	0.0165607	0.0713117	0	0.127543	0.0647556	0	0.129478	0.0528018	0
CYP4A11	0	0	0	0	0.0317695	0	0	0	0	0	0	0
CYP4X1	0	0	0	0	0	0	0	0	0	0	0	0
CYP4Z1	0	0	0	0	0	0	0	0	0	0	0	0
CYP4A22	0.203287	0	0	0	0	0	0	0	0	0	0	0
PDZK1IP1	0	0	0	0	0.171882	0	0	0.124864	0	0	0.254536	0.281602
TAL1	0	0	0	0	0	0	0	0	0	0	0	0
STIL	4.86334	5.40908	5.72795	3.95205	3.77987	4.16205	5.52758	5.63954	3.55381	4.80099	5.2461	4.98011
CMPK1	34.9385	41.3377	41.8715	34.9711	38.6921	39.9098	43.1447	43.6391	35.7027	32.8055	37.1831	35.4133
FOXE3	0.0792007	0	0	0	0	0	0	0.0453191	0	0	0	0.204414
FOXD2	0.234925	0.307878	0	0.196447	0.237914	0	0.252158	0.355268	0.184748	0.0959934	0.352321	0.173238
TRABD2B	0	0	0	0	0	0	0	0	0	0	0	0
SLC5A9	0	0	0	0	0	0	0	0	0	0	0	0
SPATA6	0.079254	0.375646	0.428962	0.212626	0.124853	0.103223	0.26052	0.272098	0.0872566	0.0755631	0.154076	0.181824
AGBL4	0.262826	0.0096444	0.0487729	0.0538455	0.0331233	0	0.0592422	0.0421093	0.0694475	0	0.0245257	0.0180892
BEND5	0	0.0673213	0	0	0.115606	0	0	0.125974	0.242384	0	0	0.0631344
ELAVL4	0	0	0	0	0.00887428	0	0	0	0	0	0	0
DMRTA2	0	0	0	0	0.0383204	0	0	0	0	0.41746	0.567476	0.460401
FAF1	12.4873	11.6272	10.2864	11.3962	10.2126	11.497	12.2552	12.4462	9.81029	9.24899	11.558	11.1187
CDKN2C	0.851157	0.390415	0.109688	0.242191	0.111739	0.0923809	0.355286	0.432922	0.468551	2.2993	2.09597	2.15612
C1orf185	0	0	0	0	0	0	0	0	0	0	0	0
RNF11	18.2677	19.1788	15.3586	13.6604	14.864	12.4199	21.7587	22.2717	18.2588	22.0288	18.5532	19.6722
TTC39A	0.29328	0.515035	0.204091	0.367865	0.409216	0.425631	0.409232	0.469887	0.239864	0.335546	0.390966	0.331614
EPS15	11.1662	11.327	10.3582	8.06984	7.94819	7.56	11.1507	12.7426	9.21739	9.47	11.7211	11.8562
OSBPL9	15.2399	14.3056	15.1627	12.8987	14.1777	14.8545	16.6341	18.8124	14.3843	12.8062	14.077	17.4272
NRDC	17.1305	18.9559	16.1606	13.9494	16.3853	16.4054	18.3405	24.8799	13.989	14.7591	17.2257	19.9991
RAB3B	0.403113	0.280156	0.297525	0.357516	0.346387	0.262513	0.458907	0.339006	0.188286	0.41928	0.299224	0.415117
TXNDC12	1.36734	1.12331	0.970453	1.06018	1.04486	0.637919	0.977511	1.65821	0.763934	0.466982	1.21404	0.790083
AL445685.3	0	0	0	0	0	0	0	0	0	0	0	0
KTI12	5.08037	2.72918	3.92821	4.11908	6.09264	4.29199	4.04066	4.50457	3.27539	4.45104	4.64468	4.37075
BTF3L4	14.8898	17.3881	19.8984	17.2141	18.2851	16.9497	19.8814	17.5022	18.057	18.0901	16.426	19.7586
ZFYVE9	1.30995	1.30082	1.19038	0.938704	0.84034	0.897029	1.33175	2.42641	1.2638	1.31332	1.26019	1.10374
CC2D1B	5.74625	4.36888	4.88009	3.42328	4.01501	4.68266	4.14835	5.24049	3.60689	4.68528	6.23874	6.28532
ORC1	15.7294	14.1106	14.439	14.9453	15.6387	14.4667	13.6526	18.1431	12.9404	12.7225	15.6519	15.2426
PRPF38A	13.4907	11.969	11.8838	12.0622	12.5483	12.1622	14.2459	12.9636	12.8379	13.7613	10.1888	11.6421
TUT4	3.81612	4.28716	3.23525	3.01896	2.68162	2.85724	3.93426	5.1625	3.5563	4.29405	4.4061	3.92053
GPX7	0	0	0.107612	0	0	0	0	0	0	0	0	0
SHISAL2A	0	0	0	0	0	0	0	0	0	0	0	0
COA7	15.991	14.8771	16.7117	20.5618	19.5241	19.3553	16.2214	17.9123	14.1426	16.5932	15.445	14.2111
ZYG11B	5.29177	5.54804	4.50601	3.85089	4.46968	4.80456	6.12032	6.36806	4.81469	4.42036	6.46276	4.14922
ZYG11A	1.15316	0.751248	1.24054	0.75815	0.974133	0.620354	0.737717	0.812852	0.515199	1.12336	0.389883	0.589501
ECHDC2	4.34543	3.68788	3.70328	3.55645	3.62035	2.87396	4.32948	3.7239	3.57509	3.98471	4.47564	3.80262
SCP2	13.7721	13.2321	13.1138	11.8945	12.0607	10.7771	13.0144	12.8639	15.6827	15.1166	13.7396	12.0922
PODN	0	0	0	0	0.0252211	0	0	0	0	0	0	0
SLC1A7	0	0	0	0.0424629	0	0	0	0	0	0	0.0338471	0.0499283
CPT2	1.39604	1.22561	0.844396	1.69144	1.30063	1.42233	1.08557	1.13381	1.30562	0.84799	1.40953	1.18812
C1orf123	8.462	7.57035	7.66495	9.09536	11.8295	9.15393	8.43999	6.67276	8.73897	9.92653	6.05686	5.73076
MAGOH	39.3046	49.437	56.0343	48.6893	50.0077	43.9981	51.2167	41.0226	65.2937	48.2358	38.8414	42.3489
LRP8	1.91095	1.93537	2.04791	1.84564	1.57143	1.86666	2.52699	2.23502	1.49798	2.10982	1.95262	1.84131
DMRTB1	0	0	0	0	0	0	0	0	0	0	0	0
GLIS1	0	0.0462361	0.0584554	0	0	0	0	0.0576788	0	0	0.117579	0
NDC1	17.7062	19.2985	18.5515	16.3088	15.6434	17.1317	19.9582	23.5938	16.7525	17.5225	19.6911	18.1771
YIPF1	16.8861	15.4561	13.7006	11.7181	15.1199	14.1277	14.6502	15.1867	11.5465	11.046	13.7347	13.1594
DIO1	0.275016	0	0	0	0.108311	0	0.0645727	0.0786828	0	0	0.0801977	0
HSPB11	10.5212	11.7646	13.8053	11.5827	11.7626	10.0879	11.68	8.48943	15.2134	11.9612	7.97422	8.0922
LRRC42	23.9803	18.1782	20.9067	20.8551	26.8849	20.5321	25.2722	24.5388	19.9535	24.942	23.0377	24.4377
LDLRAD1	0	0	0	0	0	0	0	0	0.0727322	0	0	0
TMEM59	16.0001	15.3703	16.9461	15.1952	15.8312	15.78	16.082	14.3218	14.1605	16.1501	17.353	17.5126
TCEANC2	1.18627	1.03502	0.777657	0.981184	0.731261	0.440837	1.33816	1.56416	1.16409	1.38304	1.18067	0.815346
AL357673.1	0	0	0	0	0	0	0	0	0	0	0	0
CDCP2	0	0	0	0	0	0	0	0	0.160488	0	0	0
CYB5RL	0.404282	0.483754	0.27522	0.276514	0.318442	0.412081	0.379696	0.543128	0.212876	0.289091	0.451069	0.33269
MRPL37	53.7351	50.5375	51.1148	50.5762	61.0643	56.3376	51.0164	52.9012	50.69	53.8734	53.1299	52.0809
SSBP3	45.6852	43.7279	41.0106	40.2904	38.8577	38.205	41.0745	50.7111	42.5155	41.3611	46.2167	48.8458
ACOT11	0.0642492	0.0736758	0.0838322	0.0117525	0.00632592	0.06276	0.00754274	0.0735275	0.0353683	0	0	0.0690936
FAM151A	0.0782527	0	0.181518	0	0	0	0.0734938	0	0	0	0.0912774	0
MROH7	0	0	0	0	0	0	0	0	0	0	0	0
MROH7-TTC4	0	0	0	0	0	0	0	0	0	0	0	0
TTC4	0.133453	0.0816178	0.361157	0.065097	0.0700784	0.0869067	0.292454	0.0763627	0	0.127238	0.0518886	0.114813
PARS2	3.27564	2.05443	3.48902	1.85869	3.13302	4.11392	3.51593	4.62848	3.9376	2.29452	2.57323	4.02586
TTC22	0.0647798	0	0	0	0	0	0.0730082	0	0	0.0370577	0	0.0445851
LEXM	0	0	0	0	0	0	0	0	0.0972082	0	0	0
DHCR24	29.8453	27.0246	24.3593	19.6472	17.7025	20.9788	27.7374	35.4398	25.087	22.813	28.2227	21.7708
TMEM61	0	0	0	0	0	0	0	0	0	0	0	0
BSND	0	0	0	0	0	0	0	0	0	0	0	0
PCSK9	0.031499	0	0.109599	0.0460946	0	0	0.0887502	0.00901196	0	0	0.0367418	0
USP24	6.73728	7.07927	6.93292	5.29524	4.62965	5.65026	7.3352	10.2765	4.32875	5.6039	6.62273	5.96821
AC119674.2	0.0590948	0	0	0.0216193	0.186189	0	0.249754	0.0676287	0.325309	0.084514	0.0689307	0.279622
PLPP3	5.7879	4.81955	5.64574	4.56067	5.6578	7.16141	6.07707	5.51129	5.22857	5.85794	6.99361	8.37568
PRKAA2	0.738021	1.00018	1.05051	0.711815	0.620955	0.950297	0.82704	0.916583	0.960277	0.623691	0.939121	1.03898
FYB2	0.20319	0.279602	0.392773	0.247784	0.400118	0	0.381666	0.213155	0.260991	0.290591	0.23701	0.203943
C8A	0	0	0	0.194904	0.0524547	0	0	0	0.0733188	0.0952397	0	0
C8B	0.0574923	0	0	0	0	0	0	0	0	0	0	0
DAB1	0	0	0	0.0152091	0	0	0	0.0118942	0.0228854	0.0297277	0	0
OMA1	3.10164	2.59374	3.08344	2.40836	2.90843	3.1328	3.72549	3.69443	2.95022	3.5607	1.89509	3.19482
TACSTD2	63.6329	54.6406	52.6332	63.21	64.0257	67.4057	59.8884	60.8315	48.8974	48.3415	64.4548	64.3616
MYSM1	3.08071	3.69575	3.57306	3.44216	4.43838	5.02407	4.70685	5.01217	3.23716	4.09205	4.89367	4.16059
JUN	1.19667	1.15878	0.822471	5.90207	4.3289	6.14772	0.72845	0.912988	1.07352	4.53206	7.8581	5.79581
FGGY	0.412411	0.549769	0.508217	0.556359	0.456813	0.654634	0.429695	0.40191	0.489526	0.405492	0.435956	0.493401
HOOK1	0	0	0.0807806	0.0169871	0	0	0.0436091	0.0265691	0	0.0664056	0.0270807	0
CYP2J2	0.472264	0.144414	0.12172	0.307153	0.330657	0.61509	0.591391	0.345297	0.346633	0.30018	0.489662	0.835168
C1orf87	0	0.0325493	0	0	0	0	0	0	0	0	0	0
NFIA	0	0.0132389	0	0.0105591	0.0682026	0	0.0271072	0.0578035	0.0317769	0	0	0.0124155
TM2D1	4.59369	4.69687	4.8495	3.92305	4.24565	4.97345	4.40783	3.14122	4.77569	4.98316	4.03115	4.25793
PATJ	4.34443	5.19191	4.75798	5.46227	6.375	6.48063	7.71801	7.97062	4.41572	5.55815	5.23543	5.0435
L1TD1	0	0	0	0	0	0	0.038284	0.0466496	0	0.233187	0	0.0701384
KANK4	14.8501	13.7434	12.0655	9.94409	10.2194	9.32887	14.6369	15.6434	12.8977	12.2323	13.0679	12.0874
USP1	26.7015	30.0493	26.5082	38.2258	36.4691	38.0364	27.6355	29.336	31.2616	27.6599	29.815	30.0169
DOCK7	1.40987	1.31364	1.36084	1.02235	0.971394	1.35563	1.36857	1.92209	1.06608	1.02846	1.29871	1.32691
ANGPTL3	0	0	0	0	0	0	0.09068	0.0828712	0.0531505	0	0	0
ATG4C	7.03764	7.77516	7.40174	4.76174	4.64927	4.48446	8.9787	7.54878	6.27637	4.25682	6.03172	6.40185
FOXD3	0.225642	0.241498	0.0872348	0	0	0.293883	0.28256	0.0860759	0	0.645402	0.087733	0.194125
ALG6	3.78253	3.32596	4.46983	3.30025	3.27172	3.7088	5.33545	3.41401	2.37296	3.71525	2.76381	3.59803
ITGB3BP	8.96716	8.52946	10.3836	9.41058	7.41409	8.75932	8.34085	7.87749	9.90425	11.3652	8.73317	8.13498
EFCAB7	1.10026	0.794861	0.749708	0.271701	0.71498	0.456771	0.671674	0.786966	0.333122	0.708086	0.577525	0.567944
PGM1	26.4102	25.9708	25.4251	23.235	20.0104	22.0138	22.4251	25.8866	22.6587	26.1036	27.4821	32.159
ROR1	2.35987	2.62573	2.18149	2.35068	2.7238	2.62471	3.4562	3.436	3.11265	2.10517	3.27049	2.76395
UBE2U	0	0	0	0	0.0672379	0	0	0.19538	0	0	0.199142	0
CACHD1	0	0	0	0.0361058	0.0388687	0	0	0	0	0	0	0
RAVER2	0.0516957	0.0948487	0.209852	0	0.0407193	0.0504975	0.18207	0.251435	0.113831	0	0.0753753	0.133425
JAK1	11.9219	11.0166	10.5864	10.3586	8.51016	8.9525	12.9697	15.3063	9.40671	9.55509	10.6035	12.6926
AK4	0	0.0379871	0	0.0302978	0.0163082	0	0	0.0473883	0.0683844	0	0	0.071249
DNAJC6	5.71948	6.73715	5.70461	3.26864	4.10522	4.14335	7.02447	7.22968	4.54576	4.75938	5.59244	4.85265
LEPROT	39.4863	36.3337	38.0831	42.6686	48.6121	45.5946	43.6269	37.7657	38.7401	39.247	37.6191	36.2648
LEPR	2.01468	2.46218	2.59274	1.79215	2.09233	1.61752	2.19672	3.39526	2.11176	2.50632	1.81884	1.79263
PDE4B	0.0181509	0	0	0.0265614	0	0	0.0511412	0.00519303	0	0.0259584	0	0
SGIP1	0	0	0	0	0	0	0	0	0.0164874	0.0214169	0	0
TCTEX1D1	0	0	0	0	0	0	0	0	0	0	0	0
INSL5	0	0	0	0	0	0	0	0	0	0	0	0
WDR78	0.117017	0.0429394	0.0814312	0.0513717	0.0829541	0.137166	0.0549504	0.093741	0.0515331	0	0.109195	0.0604033
MIER1	2.162	2.5401	3.31038	3.46213	3.46565	4.00147	3.46435	3.64079	2.87098	3.07841	3.42883	3.14081
SLC35D1	3.34825	2.69787	2.65781	3.7167	2.87799	3.23333	3.21637	3.83177	3.68633	3.02238	4.41044	2.99009
C1orf141	0	0.0859815	0	0	0	0	0	0	0	0	0	0
IL23R	0	0	0	0	0	0	0	0.02748	0	0	0	0
IL12RB2	0	0	0.0411421	0	0	0.0693014	0	0.0304467	0	0.253657	0	0.030518
SERBP1	97.1201	90.0518	90.5117	98.2503	92.1963	93.102	95.2164	87.0695	95.6748	91.3207	93.401	86.9219
GADD45A	53.8408	51.9661	50.5281	55.9567	45.1864	54.4447	48.2874	42.8492	49.5925	60.6782	62.4927	55.6822
GNG12	35.5708	34.9016	38.3281	34.9936	37.6583	34.1948	46.1498	44.6605	35.3961	35.2679	34.7117	38.6743
DIRAS3	0.230843	0.14118	0.0892456	0.281507	0.303049	0.150329	0.0361341	0.17612	0.254153	0	0	0
WLS	36.7929	38.8899	32.4731	33.5867	34.5806	38.1692	36.9624	44.316	32.217	34.2928	37.1428	43.8561
RPE65	0	0	0	0	0	0	0	0	0	0	0	0
DEPDC1	14.6825	15.0662	13.654	9.96515	10.0893	11.5776	17.0841	16.856	11.9226	12.7129	13.5615	13.6605
LRRC7	0.0321246	0.00982343	0.0683077	0.023505	0.0801283	0	0.10057	0.0183819	0.0235789	0.0153143	0.0312263	0.0783061
LRRC40	11.5333	12.402	13.2188	10.6678	12.2983	9.83117	15.0727	15.6581	12.7877	13.3044	13.9924	14.3219
SRSF11	46.9042	51.31	49.1493	52.7453	47.2936	47.2098	59.9559	54.2128	57.2874	52.104	46.0822	57.9959
ANKRD13C	3.34622	3.0854	3.42558	2.44837	1.58681	1.66768	3.15875	3.214	2.25557	2.68578	2.5291	2.90819
HHLA3	1.9259	2.35569	2.08478	3.28801	2.42717	3.01002	2.04995	1.76322	3.6753	2.38707	0.599054	2.20919
CTH	11.9915	15.9197	12.3249	13.7673	12.2099	14.4118	12.9409	13.1467	8.58686	14.4539	15.7311	19.2631
PTGER3	0	0	0	0.0118925	0	0	0.0152652	0	0.0178949	0	0.018959	0
ZRANB2	23.0019	25.3389	27.498	28.2111	21.3851	23.6965	30.6928	33.4799	24.8055	24.672	28.1866	27.9533
NEGR1	0	0	0	0	0	0	0	0	0.0128852	0	0	0
LRRIQ3	0.107476	0.115028	0.103877	0.0393191	0.0564371	0.244964	0.134586	0.0768727	0	0.10247	0.0835763	0.0462317
FPGT	2.74006	3.66719	5.15877	3.33685	4.21306	2.52989	6.53932	5.11171	3.57462	4.50917	3.15234	3.85891
FPGT-TNNI3K	0	0.0145446	0	0	0	0.0619483	0	0.0362882	0	0.0453486	0	0
TNNI3K	0	0	0	0	0	0	0	0	0	0	0	0
LRRC53	0	0	0	0	0	0	0	0	0.0447626	0	0	0
ERICH3	0	0	0	0	0	0	0	0	0	0	0	0
CRYZ	8.92986	10.3061	9.59973	8.78202	11.2843	8.47901	13.5451	11.4392	8.11894	8.59638	9.92337	10.4251
TYW3	12.8311	11.5215	14.2116	15.4565	13.7077	13.812	14.046	11.65	14.8565	11.7394	11.795	10.9511
LHX8	0	0	0	0.0288656	0	0	0	0	0	0	0.0460174	0
SLC44A5	0	0	0	0.0546746	0.0196195	0	0.0233934	0	0.109693	0.142489	0.058108	0.064287
ACADM	11.8419	9.9757	11.1664	9.38453	8.65573	7.01734	9.04217	10.286	9.4983	9.03074	9.43179	8.07122
RABGGTB	12.0332	11.2337	12.1099	10.6489	10.9099	10.3158	12.398	11.8503	10.809	11.5361	10.322	12.4754
MSH4	0.0960787	0	0	0	0	0	0	0.0137442	0	0	0.0560352	0
ASB17	0	0	0	0	0	0	0	0	0	0	0	0
ST6GALNAC3	0	0	0.0502893	0	0	0	0	0	0.0477377	0	0	0
ST6GALNAC5	0.0184021	0	0	0	0.0289897	0	0	0	0	0	0	0.0633269
PIGK	5.40728	7.10135	6.75008	5.87215	7.50959	7.75613	8.90064	7.95504	6.6426	7.22443	5.74296	7.46767
AK5	0	0.0208026	0	0.0165918	0	0	0	0.0129754	0	0	0	0
AC118549.1	5.17299	4.53785	5.63611	5.25055	5.87185	5.59753	5.66813	7.5894	4.65022	4.12252	5.16039	5.75409
USP33	9.37796	10.1011	9.54838	6.96126	6.82405	7.5766	10.2241	11.5304	7.79048	7.11946	8.88866	8.9168
MIGA1	3.56302	3.54574	3.20714	2.63533	2.73938	2.93567	3.55002	4.29473	3.05295	3.72202	3.76756	2.43228
NEXN	1.09644	1.08696	1.02554	1.39746	1.04472	1.65836	1.87682	1.0018	1.98595	1.69452	1.50584	1.00414
FUBP1	49.719	55.0608	46.8739	39.519	44.4297	40.0867	53.1321	70.4701	46.767	46.1957	46.6733	49.3494
DNAJB4	3.31793	4.29935	4.8343	2.77665	1.78041	2.30923	4.6158	5.22098	3.81277	3.82575	5.36987	4.95966
GIPC2	0	0.0362278	0	0	0.0311058	0	0.0370891	0.0225968	0	0	0	0
PTGFR	0	0	0	0	0	0	0	0	0	0	0	0
IFI44L	0	0	0.0177707	0	0	0	0	0.0438365	0	0	0	0
IFI44	0	0	0	0.112658	0	0	0	0.132155	0	0.1101	1.61639	1.12595
ADGRL4	0	0	0	0	0	0	0	0	0.0469782	0	0	0
ADGRL2	8.72097	8.88211	8.48372	6.10709	6.1441	8.084	9.03628	12.2555	7.69684	8.07368	10.0191	7.92062
TTLL7	0.119053	0.191128	0.12082	0.0816645	0.0117218	0.0290733	0.279531	0.0596073	0.0819212	0.14898	0	0.102423
PRKACB	3.77671	3.69991	3.55561	2.8657	2.80954	2.93767	3.7003	4.70229	4.36339	2.96735	4.079	4.72334
SAMD13	0.181646	0.0833186	0.0526691	0.166134	0	0.310512	0	0.168901	0.449971	0.0324725	0.10594	0.23441
DNASE2B	0	0	0	0	0	0	0	0	0	0	0	0
RPF1	25.6954	26.571	26.0637	30.2941	36.1166	38.7585	31.4238	25.3797	29.8894	24.0876	28.5955	25.309
GNG5	4.6561	3.75365	2.6183	6.14255	3.61192	3.58342	4.96926	5.48997	6.99034	4.74194	9.29868	4.06643
SPATA1	0	0.0336292	0.0425168	0.13411	0.0866237	0.0358084	0.103286	0.0419519	0.201798	0.157279	0.106899	0.0630754
CTBS	0.429606	0.23854	0.367143	0.380511	0.320579	0.242954	0.244211	0.342858	0.112023	0.355704	0.237369	0.320967
SSX2IP	2.92399	3.47378	3.41236	3.37525	3.7909	4.04483	3.99133	4.61928	3.41919	2.38956	2.74337	3.70304
LPAR3	0.0885671	0.0406246	0.205444	0.0324015	0	0	0	0.139366	0	0	0.0516543	0.038098
MCOLN2	0.319081	0.292717	0.211472	0.100057	0.538567	0.534317	0.684974	0.260828	0.276021	0.586712	0.21268	0.352944
WDR63	0.39994	0.513653	0.463859	0.204841	0.252018	0.39067	0.976607	0.629332	0.176129	0.457578	0.233254	0.172038
MCOLN3	0.876517	1.05402	0.783058	0.814666	1.54876	1.89753	0.967831	1.60631	0.639001	1.35518	1.20202	1.4776
SYDE2	4.9129	5.3325	4.97876	4.85816	3.68776	5.2029	5.8476	5.685	4.49855	4.93918	6.07106	3.11769
C1orf52	14.3134	14.7931	16.4945	14.6519	13.7676	12.8165	17.7731	12.7972	16.2132	15.6807	15.4382	13.0048
BCL10	3.8052	3.59988	3.92078	4.79777	5.84732	5.27682	5.87123	4.19919	4.11461	3.88713	6.06338	4.19442
DDAH1	1.75169	0.945269	1.35443	0.816758	1.70441	1.54334	2.16129	1.89656	0.98319	0.589452	0.600956	0.694409
CYR61	29.2064	21.6339	23.9417	64.8343	62.6977	67.734	19.3572	23.6053	19.3144	26.0944	26.0167	32.9068
ZNHIT6	6.48145	6.60786	6.09313	5.26106	6.47132	5.02046	6.46774	7.67821	6.59235	5.97442	5.38963	5.44543
COL24A1	0	0	0.0190188	0	0	0	0	0	0.0180538	0	0	0
ODF2L	2.7354	3.53955	3.43973	3.18651	3.14685	3.47359	4.00906	4.28373	3.24936	3.31491	3.29145	3.5919
CLCA2	1.57036	2.20894	1.82134	1.99161	1.9516	1.56805	2.29423	2.45609	1.69051	2.47043	2.93078	3.25744
CLCA1	0	0	0	0	0	0	0	0	0	0	0	0
CLCA4	0	0	0	0	0	0	0	0	0	0	0	0
SH3GLB1	9.75901	10.2391	9.26916	9.14251	10.0846	10.7133	11.2213	10.8487	10.895	9.78279	10.3594	10.8577
SELENOF	75.2049	85.7647	91.2339	84.469	102.106	95.3262	93.2266	81.6805	84.172	87.1134	77.786	87.698
HS2ST1	4.18166	3.45834	4.27434	2.76604	3.31041	4.76552	3.93727	4.70094	3.46455	3.53385	3.6952	3.14333
AC093155.3	0	0	0	0	0	0	0	0	0	0	0	0
LMO4	42.9294	48.648	44.3464	43.4062	44.3654	38.8076	42.4154	34.0685	45.3244	51.2011	46.0587	48.4688
PKN2	10.362	10.5075	9.8413	8.95485	9.71177	10.244	12.6695	14.2925	9.50478	9.97157	12.6837	11.5175
GTF2B	17.6288	20.2476	21.5504	15.8912	24.6611	17.909	20.6628	17.0476	17.1963	18.5054	18.7535	20.5354
KYAT3	20.6837	19.2556	18.426	22.6262	24.2236	17.9446	21.5345	21.2179	16.7795	18.0014	16.3488	22.9164
RBMXL1	18.0892	16.439	14.6665	14.7588	13.0215	15.9677	17.8437	18.0543	16.588	19.2097	17.7003	16.9158
GBP3	0.438157	0.468946	0.317614	0.187012	0.460165	0.214	0.788728	0.522324	0.502499	0.365532	0.276838	0.659671
GBP1	2.07435	2.13362	2.55169	5.38118	6.07766	6.90775	3.26176	2.40089	2.04159	3.30374	1.8697	2.90675
GBP2	3.18743	1.98378	2.02964	2.61571	2.48112	3.19902	2.65314	2.25301	2.43585	1.64463	2.17246	2.18301
GBP7	0	0	0.0741531	0	0	0	0.0600469	0	0	0	0	0.0550046
GBP4	0.3457	0.117458	0.0593999	0.234206	0.141192	0.150083	0.0721503	0.212464	0.0281931	0.512712	0.657131	0.264367
GBP5	0.0481692	0.0176757	0.022347	0	0	0	0.0180959	0.0441003	0.0106066	0.0275555	0.0449493	0.0828818
GBP6	0	0	0	0	0	0	0	0	0	0	0	0
LRRC8B	2.61717	2.41845	1.81684	2.64877	3.23516	2.46321	3.34612	3.57994	1.74569	2.18565	2.7631	2.66248
LRRC8C	0.194046	0.0982142	0.108649	0.107709	0.0843283	0.209157	0.14454	0.137836	0.0147338	0.0765557	0.14049	0.155429
AC093423.3	0	0	0	0	0	0	0	0	0	0	0	0
LRRC8D	5.35169	4.96883	4.95059	5.82037	5.18326	6.69644	4.7529	6.7999	4.23659	4.53209	5.35605	6.03688
ZNF326	7.03492	7.20058	6.44455	8.24618	7.48767	8.51134	9.3975	9.69371	8.06765	7.2827	6.49803	7.9755
BARHL2	0	0	0.0919513	0	0	0	0	0.0453649	0	0	0	0
ZNF644	4.66316	5.3	5.34859	5.89543	5.50143	6.73183	7.62548	7.61523	5.3839	5.2083	5.77626	5.02363
HFM1	0.242332	0.024701	0.109302	0.157609	0.137857	0	0.0252883	0.331252	0	0.0385078	0.157037	0.370637
CDC7	5.88858	7.46574	7.87845	9.24649	8.02578	11.8058	9.23817	9.59103	7.06593	5.92976	7.48612	8.02602
TGFBR3	13.9323	14.0957	12.5112	12.1788	10.4914	11.2326	15.8612	17.8884	12.1542	13.0816	13.6233	16.0334
BRDT	0.832631	1.06273	1.04968	0.768149	0.370693	0.848694	1.08799	1.02537	0.557994	0.569504	0.92899	1.16793
EPHX4	0	0.159854	0.0808404	0.254995	0	0	0.163655	0	0.153478	0.299047	0	0.11993
SETSIP	1.72604	1.10839	1.10104	1.45235	1.69944	2.19184	1.94528	1.38271	0.760128	1.97478	1.00666	2.37591
BTBD8	1.64027	1.31665	1.12296	1.06681	0.637027	0.845634	1.43354	1.80545	1.07852	1.54759	1.3021	0.764378
C1orf146	0	0	0	0	0	0	0	0.0846156	0.162808	0	0	0
GLMN	7.03608	8.16115	9.09858	10.2569	6.94359	10.902	10.4313	9.45591	8.48855	8.0578	8.36443	8.48851
RPAP2	1.74818	1.74647	1.60826	1.0916	0.951638	0.983467	1.68054	1.86446	1.50146	1.46605	1.9057	1.29926
GFI1	0.28518	0.174411	0.110252	0	0.0374381	0	0.0446395	0.163182	0	0.0679748	0	0.286237
EVI5	4.58784	4.82617	4.28764	3.77992	3.60625	3.03705	4.72725	5.41852	4.86324	5.74789	5.17455	4.50155
RPL5	965.165	1039.36	1042.7	1033.08	1208.6	999.385	928.313	801.28	1161.21	1112.96	887.754	906.684
FAM69A	3.75618	4.30728	4.91577	2.09839	2.65878	3.17329	4.71955	3.81938	2.29126	3.44816	2.81237	3.77738
MTF2	12.8247	12.1426	14.4432	11.9578	12.3186	11.7234	13.9275	13.6588	11.664	13.5375	14.4792	13.2948
TMED5	10.6146	12.5023	12.2821	10.6843	12.597	11.0924	14.2069	14.7771	11.6039	10.6442	12.1969	11.5887
CCDC18	2.27003	2.70848	2.53591	2.4048	2.49009	2.06777	3.00831	4.71756	2.92856	4.2224	3.4276	3.43863
DR1	4.59985	4.8705	5.4181	4.55566	4.81398	4.77319	5.73997	5.34612	5.12742	4.86724	5.25683	5.85589
FNBP1L	16.6828	18.184	17.0736	12.85	13.471	16.0978	19.9379	23.234	15.9392	14.6674	17.0133	19.2182
BCAR3	2.83355	3.72096	2.19977	2.19866	2.69989	2.96877	3.29435	3.28852	2.75487	2.5981	3.06529	2.69333
DNTTIP2	17.6115	16.1755	18.611	16.9702	18.8029	18.3447	17.2558	19.7906	18.5857	18.8007	18.1332	19.2356
GCLM	10.4501	7.91366	8.1753	8.93819	9.41695	9.07684	9.40679	9.48292	8.4776	8.09358	7.73239	6.26343
ABCA4	0.689756	0.371222	1.19466	0.720014	0.528814	0.70072	0.483697	1.18405	0.759404	1.13113	0.64365	0.814951
ARHGAP29	8.48964	8.67362	8.48084	8.4228	7.41149	10.524	8.51914	10.3229	7.31058	8.3978	8.81221	7.69943
ABCD3	9.40677	8.9804	9.53139	7.79795	9.07862	9.65322	9.73758	11.268	9.62822	9.23972	10.876	9.46239
F3	14.5436	13.0165	11.1398	18.6073	21.2778	15.7258	15.4274	16.3316	15.2311	16.1167	14.4499	14.3432
SLC44A3	2.78903	4.21414	4.21789	1.96066	2.54145	2.19019	3.59528	3.78635	1.95679	3.1284	3.5084	3.3169
CNN3	93.4856	82.2872	83.9006	86.6045	117.726	85.3784	93.5896	101.086	74.8353	82.1874	85.4116	87.6094
ALG14	1.18898	1.77806	1.66236	1.75779	2.12964	1.20915	1.53734	1.07177	1.56008	2.02652	1.70985	1.44328
TMEM56	0.922048	0.816696	1.0817	1.17869	0.709577	0.890324	1.21435	1.10978	0.933472	0.985207	1.01371	0.8662
TMEM56-RWDD3	0	0.0733977	0.278386	0.0585408	0.252082	0	0.0751428	0.0457813	0.176174	0	0	0
RWDD3	0.672866	1.30716	1.05584	1.41905	1.21588	0.927911	1.33824	1.47213	1.00227	1.07551	1.66206	1.25992
PTBP2	1.14607	1.39627	1.65275	1.79692	1.7768	1.51637	2.12997	1.47119	1.48211	1.58701	1.86732	1.86764
DPYD	0	0	0	0	0	0	0.020664	0	0	0	0	0
SNX7	0.0759055	0.208901	0.26411	0.0555387	0.119577	0	0.570314	0.0434335	0	0.108556	0.0885395	0
PLPPR5	0	0	0	0	0	0	0	0	0	0	0	0
PLPPR4	0	0	0	0	0	0	0	0	0	0.0405026	0	0
PALMD	0.0190316	0	0	0	0	0	0	0	0.0419066	0	0	0
FRRS1	0.317123	0.545476	0.689635	0.725104	0.202954	0.542102	0.372297	0.657791	0.349144	0.340149	0.323668	0.409241
AGL	11.664	12.8249	11.5	9.13325	10.3743	9.15853	12.9377	14.6471	11.9406	12.185	13.3993	12.2514
SLC35A3	1.04093	1.10092	1.22725	1.35646	1.51108	1.7731	1.76942	1.46938	1.25496	0.959645	1.36972	0.951042
AC118553.2	0	0	0	0	0	0	0	0	0	0.0194609	0	0.0702418
MFSD14A	0.159935	0.171174	0	0.390073	0.0839845	0	0.275383	0.106769	0.11739	0.152487	0.404204	0.206393
SASS6	8.15689	8.20766	10.1706	7.34109	7.00056	7.71702	9.70124	10.4198	9.11098	7.68286	8.93861	10.127
TRMT13	6.70028	5.45016	6.80247	5.20801	7.04182	4.41276	8.02199	7.02707	7.35593	8.33367	5.8893	6.13997
LRRC39	0.27581	0.216875	0.913971	0.634246	1.3966	0.615811	0.333047	0.721464	0.2169	0.450798	0.459596	0.576264
DBT	5.64261	5.13182	5.61065	4.04227	4.10559	4.29828	6.35544	6.06828	5.94492	5.92576	5.73175	4.65741
RTCA	14.8269	14.3364	15.2192	13.2489	13.0623	14.4328	15.8903	12.8443	11.1197	9.75264	13.1368	14.2004
CDC14A	0.903643	0.630024	0.531019	0.837495	1.30967	0.918006	0.814741	0.916937	0.689789	0.689248	1.32108	1.09876
GPR88	0	0	0	0	0	0	0	0	0	0.0642752	0	0
VCAM1	0	0	0	0	0	0	0	0	0	0	0	0
EXTL2	14.135	18.2819	14.3048	14.2964	16.119	14.9646	16.156	15.7026	17.1345	19.542	16.7337	21.3334
SLC30A7	3.68078	3.88358	4.59492	3.28936	3.96894	3.87907	4.68841	5.06979	3.50593	4.29963	4.59931	4.60896
DPH5	15.7425	15.1687	14.9805	12.7554	13.7107	12.6943	13.6688	15.0082	12.8246	13.1835	14.6655	12.9073
S1PR1	0	0	0	0	0.0236613	0	0	0	0	0	0	0
OLFM3	0	0	0	0	0	0	0	0	0	0	0	0
COL11A1	0	0	0	0	0.013594	0	0	0	0.0190011	0	0	0
RNPC3	2.41045	2.45233	2.13321	2.33208	1.75468	2.03097	2.21022	2.49054	2.69158	1.35605	2.55848	2.54552
AMY2B	0	0.0192141	0.024292	0.0153249	0	0.163674	0.0196709	0.0239693	0.0230595	0	0	0.0720765
AMY2A	0	0	0	0	0	0	0	0	0	0	0	0
AMY1A	0	0	0	0	0	0	0	0	0	0	0	0
AMY1B	0	0	0	0	0	0	0	0	0	0.0961374	0	0
AMY1C	0	0	0	0	0	0	0	0	0	0	0	0
PRMT6	9.12063	11.7703	11.2709	10.0234	10.6906	10.5355	11.6762	11.9806	8.72661	9.8605	10.5543	9.27899
NTNG1	0	0	0.0398275	0	0	0.10063	0	0.049123	0.0378067	0	0.100137	0.0295428
VAV3	1.38102	1.40548	1.28889	1.13678	1.00281	1.2647	2.03675	1.74097	1.49671	1.92876	1.30884	2.72896
SLC25A24	11.9076	13.0294	12.6891	11.2019	10.7192	13.1112	12.4091	14.6606	10.801	11.4975	12.9383	11.9284
NBPF4	0	0	0	0.0443923	0.191157	0.296326	0.170945	0.0694332	0.0667978	0	0.28308	0.0521969
NBPF6	0	0.0556585	0.035184	0.0887846	0.0238947	0	0.0284909	0.173583	0.0667978	0	0.14154	0.0521969
FAM102B	0.5283	0.446184	0.330681	0.41109	0.402917	0.294888	0.315029	0.542213	0.387763	0.539675	0.46951	0.59158
HENMT1	0	0.0593293	0.150018	0	0	0	0	0	0	0	0	0
PRPF38B	22.0497	23.9517	22.3359	20.8895	16.5394	21.262	31.5761	25.1799	23.9792	20.9071	22.4949	25.9312
FNDC7	0	0	0	0	0	0	0	0	0	0	0	0.0405106
STXBP3	8.86286	9.04617	8.24198	6.41664	7.51562	8.50144	8.76131	9.36606	8.16078	7.57465	7.62158	8.38052
AKNAD1	0	0	0	0.0934271	0.0502882	0	0.134913	0.0182659	0.105436	0.0228265	0	0.0274631
AL449266.1	0	0	0	0	0	0	0	0	0	0	0	0
GPSM2	3.41976	2.18343	1.96322	1.66602	2.4297	1.79615	2.65497	2.5173	2.02443	2.4208	2.76621	2.9347
CLCC1	4.02988	2.33413	2.65773	2.20855	1.80495	3.14918	3.5028	2.86657	2.55768	2.32792	2.11989	2.06659
WDR47	2.37668	2.0176	2.28339	1.49241	1.31323	2.35625	2.14886	2.42559	1.56219	1.97852	3.0826	3.06706
TAF13	23.1422	30.2259	31.7151	32.7996	34.9123	37.7676	31.8392	24.6566	32.2035	38.2255	29.9354	29.6477
TMEM167B	7.13478	6.18339	6.50467	5.94824	6.0927	4.69095	6.60424	7.0169	7.83632	6.57358	7.34205	8.13016
C1orf194	0	0	0	0	0	0	0	0.145388	0	0	0	0
KIAA1324	0.641083	0.60359	0.37177	0.703604	1.25576	1.05469	0.594173	0.434405	0.575797	0.579057	0.452608	0.478966
SARS	94.9928	92.0968	82.9214	75.2505	74.34	88.1764	86.5077	101.198	73.378	85.5481	81.4628	99.9164
CELSR2	1.99472	1.57931	1.31148	1.05976	0.83563	1.21625	1.99273	2.27187	1.47574	1.68075	2.18594	2.13692
PSRC1	12.6122	9.125	10.6124	5.14683	6.03848	5.90494	8.20646	10.833	10.921	10.0207	8.52556	10.4014
MYBPHL	0.175401	0.0804544	0.356009	0.128338	0.103619	0	0.45302	0.301097	0.0965562	0.501699	0.306894	0.301803
SORT1	22.5325	23.7191	19.7666	16.4992	18.126	16.9991	21.3391	27.0802	19.3388	19.2662	22.8364	20.984
PSMA5	33.3172	33.0412	36.8935	36.2506	46.8942	35.5572	36.916	28.8905	38.4619	34.3398	28.7913	32.0828
SYPL2	0	0	0	0	0	0	0	0	0	0	0	0
ATXN7L2	0.839661	0.577713	0.521708	1.28358	0.425172	0.790906	0.281642	0.909439	0.495238	0.557531	0.769542	0.438586
CYB561D1	2.27486	2.60546	1.32721	2.61273	2.1285	2.85511	2.09767	2.86372	2.00365	2.22807	1.769	1.49452
AMIGO1	0.152504	0.307788	0.283004	0.557924	0.0240247	0	0.315106	0.418867	0.167903	0.305345	0.14231	0.236165
GPR61	0.0310256	0.0711553	0.233897	0.0454018	0.0977522	0.242452	0.0874164	0.017753	0	0	0.108569	0.106768
GNAI3	4.64789	4.7591	5.1262	4.56676	5.00945	5.13799	5.55008	5.43969	4.70083	4.29794	3.94995	4.82324
GNAT2	0	0	0	0	0	0	0	0	0	0	0	0
AMPD2	2.96639	2.05679	1.84025	1.00951	1.18638	1.77452	1.71695	2.57239	1.87347	1.47989	2.85661	2.52237
GSTM4	1.47475	0.839296	1.61541	1.40875	1.67789	0.586896	1.21834	0.867299	0.917065	1.03502	1.51315	0.986808
GSTM2	0.0258167	0.0473671	0.0399236	0.0125931	0.0881188	0.0672488	0.226302	0.0787864	0.00947449	0.0861503	0.0401516	0.0888424
GSTM1	0	0	0	0	0	0	0	0.0178697	0.0343828	0	0	0.0268673
GSTM5	0.0129431	0	0	0	0	0	0	0	0	0	0	0
GSTM3	1.94882	2.19687	1.70479	2.07846	2.75786	1.64553	2.17155	1.61599	2.4729	2.38556	1.79158	1.71924
EPS8L3	0	0	0	0	0.0710861	0	0	0	0	0	0	0
CSF1	0.0289584	0	0	0	0.0456195	0	0	0	0	0.0207073	0.0675567	0.0249135
AHCYL1	65.1	67.9832	56.1076	62.0693	64.1361	58.96	67.7839	68.9877	66.6902	64.2698	59.1305	68.0186
STRIP1	4.21478	4.75731	3.91071	3.87242	2.6559	4.33597	4.32925	5.0982	3.1484	3.41826	3.97039	5.31516
ALX3	0	0	0	0	0	0	0	0	0	0	0	0
UBL4B	0	0	0	0	0	0	0	0	0	0	0	0
SLC6A17	0	0.0433272	0	0	0	0	0	0	0	0.0337725	0	0
KCNC4	0.0689187	0.0804673	0.101733	0.0733478	0.0567529	0	0.0853225	0.14161	0.0793267	0.0985637	0.124239	0.0862431
RBM15	6.21539	6.61105	7.2477	4.35104	3.98271	4.59452	4.10196	5.43084	5.12299	5.88589	6.99518	5.67962
SLC16A4	5.10273	6.74899	4.13703	3.64296	4.19488	3.53267	5.23443	6.00971	5.48161	4.71158	5.20082	5.75386
LAMTOR5	32.6868	47.164	51.0176	46.4626	53.2008	41.0747	40.8497	31.4295	51.1779	47.3106	31.3065	36.3737
PROK1	0	0	0	0	0	0	0	0	0	0	0	0
KCNA10	0	0	0	0	0	0	0	0	0	0	0	0
KCNA2	0	0	0	0	0	0	0	0	0.019879	0	0	0
KCNA3	0	0	0	0	0	0	0	0	0	0	0	0
CD53	1.53105	1.13702	1.52207	2.26716	1.43568	0.997044	1.91726	1.08467	1.36457	1.45975	1.48824	2.57167
LRIF1	9.7925	11.2491	11.1816	8.27462	7.74741	7.95716	12.9612	11.5909	9.32628	9.63596	11.5488	10.5681
DRAM2	12.2247	13.0035	13.8595	11.2128	11.8148	9.13308	12.5144	14.1761	12.0279	11.5124	11.5475	12.3238
CEPT1	2.20062	2.64325	2.92003	1.52828	2.3136	1.74884	2.99509	2.74251	1.85818	2.28039	2.76268	1.62048
DENND2D	0.142245	0.130492	0.131983	0.208157	0.134451	0.0555793	0.120235	0.309296	0.219252	0.386519	0.132737	0.195802
CHI3L2	0	0	0	0	0	0	0	0.0544929	0	0	0.0555421	0
CHIA	0	0	0	0	0	0	0	0	0	0	0	0
PIFO	0.773252	0.506687	0.597889	0.565775	0.565565	0.647425	0.259367	0.189625	0.567554	0.579261	0.472453	0.728601
OVGP1	2.0781	2.32693	2.05578	2.7727	2.4553	2.14934	2.23874	2.3782	2.45616	2.97198	2.13881	2.57658
WDR77	24.9748	22.6803	27.02	23.5736	26.5891	26.3902	27.0545	25.2528	16.9352	19.2387	24.5972	23.4353
ATP5PB	129.023	133.913	150.881	160.864	199.366	151.403	143.979	120.826	129.924	140.779	111.17	122.054
C1orf162	0.113365	0.103998	0.262965	0.12442	0.0892942	0	0.0532352	0.0973018	0.0624057	0.162128	0.429759	0.292589
TMIGD3	0	0	0	0	0.162396	0	0	0	0	0	0	0
ADORA3	0	0	0	0	0	0	0	0	0	0	0	0
RAP1A	9.44443	10.2772	11.1841	10.2721	11.3821	11.4142	13.4649	11.2871	9.99213	10.6676	10.3217	10.4188
INKA2	0	0	0	0	0	0	0	0	0	0	0	0
AL049557.1	0	0	0	0	0	0	0	0	0	0	0	0
DDX20	6.26909	6.8511	6.04658	5.95068	6.95014	9.11565	7.18536	8.1663	4.63488	6.84077	7.02369	7.70328
KCND3	0	0	0.0462856	0.0145998	0.0628682	0.0389826	0.112442	0	0.0439372	0	0	0.0171666
CTTNBP2NL	1.56812	1.80791	1.70814	0.65896	0.684348	1.07638	1.39315	2.35841	1.31817	1.66682	1.26061	1.90512
WNT2B	0.0124908	0.0114587	0.0434611	0.0182786	0.0491932	0.0732075	0.0117312	0.0571783	0.151272	0.0535908	0.0437094	0.0214921
ST7L	0.851122	0.905015	1.16663	1.26673	1.08179	0.831394	1.23538	1.07365	0.841227	1.18956	0.665618	1.13164
CAPZA1	41.3136	47.5362	54.1729	53.9525	67.7763	51.7299	62.1174	50.7578	51.6126	51.8856	43.8695	47.0147
MOV10	10.8953	11.0786	9.49138	7.84842	6.9016	8.45296	8.04804	12.7238	8.50558	11.3761	12.7509	13.6454
RHOC	32.4271	24.7809	24.0566	33.2739	36.1883	35.994	26.3395	24.4837	30.4051	27.2125	29.3054	26.8589
AL603832.3	0	0	0	0	0	0	0	0	0	0	0	0
PPM1J	0.545917	0.350567	0.379899	0.379466	0.0860008	0.533264	0.102543	0.26552	0.180312	0.39037	0.318391	0.281798
FAM19A3	0	0	0	0	0	0	0	0	0	0	0	0
SLC16A1	74.0917	73.538	75.3305	58.3394	60.6051	62.9255	84.0384	85.1632	62.9886	60.0879	77.0872	78.6078
LRIG2	1.5997	1.9124	1.12491	1.36402	1.58745	1.41497	1.84549	1.66134	1.00543	1.81943	1.4913	1.18119
MAGI3	1.01657	1.15252	1.17903	0.996418	0.861154	0.899325	1.49517	2.05236	1.37262	1.16581	0.89492	1.1716
PHTF1	0.612706	0.542007	0.59642	0.560383	0.560175	0.812256	0.452135	0.907788	0.542068	0.219065	0.842311	0.621253
RSBN1	1.80619	2.38516	2.13488	1.86028	1.03303	1.16872	2.70118	2.31059	2.00123	2.10597	1.89211	2.39518
PTPN22	0.0348427	0	0	0	0	0	0	0.0199372	0.0191804	0.04983	0	0.0599517
BCL2L15	0	0.0186708	0.0472102	0	0.016031	0	0	0	0	0	0	0
AP4B1	1.75336	1.50126	1.9319	1.49672	1.88747	0.941996	1.92119	2.00657	1.49606	1.60902	1.67024	1.83528
DCLRE1B	5.39581	4.20109	4.54929	3.48183	3.19936	4.31773	3.68387	4.68254	3.33202	4.32823	4.85398	4.4537
HIPK1	5.30033	4.80035	4.9905	3.24726	2.70338	4.32695	5.31145	6.24957	3.96481	4.65453	5.31482	4.71271
OLFML3	0.278087	0	0.129012	0.0406943	0.0876166	0	0	0.127298	0.1837	0.238622	0	0.0478487
SYT6	0	0	0.0356528	0	0	0	0	0	0	0	0	0
TRIM33	12.9463	13.365	12.1739	10.5698	9.81024	10.6773	14.029	16.5789	11.3758	13.0895	14.241	16.0444
BCAS2	54.1106	57.0635	66.751	72.4671	66.7863	61.8231	67.4384	55.1172	58.5105	61.1487	67.2027	61.4118
DENND2C	0.0423301	0	0.0245476	0.123889	0.0666846	0.0826979	0.139145	0.0726646	0.116511	0.0302691	0.0246879	0
AMPD1	0	0	0	0	0	0	0	0	0	0	0	0
NRAS	20.1014	20.3169	22.0256	19.4427	19.4305	23.4592	23.4165	27.6556	19.4909	17.8792	21.6166	20.722
CSDE1	102.887	102.233	100.906	101.507	90.6127	104.879	104.434	107.537	93.8136	96.4256	92.725	100.792
SIKE1	8.95753	10.3542	9.32397	10.0015	9.81285	12.6113	10.0878	11.1117	9.58358	9.74592	10.1535	9.57282
SYCP1	0	0	0	0	0	0.141319	0	0.0206955	0	0	0	0
TSHB	0	0	0	0	0	0	0	0	0	0	0	0
TSPAN2	0	0	0	0	0.0724828	0.0898885	0	0	0	0.131604	0	0.0791679
NGF	0	0	0.521409	0	0	0	0	0	0.164985	0.428624	0	0.386766
VANGL1	2.94333	3.07339	2.07836	1.81154	1.90243	1.55594	2.72368	3.66559	2.09681	2.62467	3.0899	2.77053
CASQ2	0.226647	0.10396	0.0657175	0.290209	0.178524	0.110697	0.106432	0.129689	0.18715	0.364655	0.132186	0.243737
NHLH2	0	0	0	0	0	0	0	0	0	0	0	0.0178997
SLC22A15	0.56331	0.571162	0.687724	0.672478	0.583821	1.07155	0.612587	0.865199	0.42434	0.296805	0.484156	0.624913
MAB21L3	0.337308	0.97252	0.670657	0.687522	0.645244	0.4707	0.429936	0.716893	0.557051	0.413485	0.730695	0.476746
ATP1A1	81.0737	76.5356	68.5683	62.2688	51.971	72.1658	70.2377	93.3628	61.39	66.9353	79.1175	78.784
CD58	1.14395	0.887977	2.2453	1.41647	2.21798	1.3753	0.7438	1.15809	0.775049	2.89447	1.53963	2.04402
IGSF3	12.2761	12.0495	10.7831	9.58723	9.42739	9.71337	13.481	14.8981	10.7728	9.73344	12.0194	11.5737
CD2	0	0	0	0	0	0	0	0.0534706	0	0	0	0
PTGFRN	0.074101	0	0.0286479	0.0542184	0.0389116	0	0	0	0	0.035325	0.0576231	0.0425004
CD101	0	0	0	0	0	0	0.038494	0	0	0.117233	0	0
TTF2	5.94854	6.03667	6.00555	5.27142	5.20139	4.81713	6.06441	6.88694	4.07203	4.96992	5.91402	4.89889
TRIM45	1.58046	0.527227	1.20815	1.2221	1.31562	0.982436	1.56868	1.72648	1.18639	1.13014	0.796065	0.911618
VTCN1	4.74266	3.11451	3.99773	3.94418	3.69484	2.73407	3.50497	4.9975	3.73783	4.07703	4.71585	4.81598
MAN1A2	12.976	13.5714	11.3791	12.4097	10.9559	15.6954	14.5724	16.3961	9.84578	12.7082	14.7571	13.9072
TENT5C	0.0272816	0.187706	0.158209	0.0998075	0.128934	0.106597	0.051245	0.124886	0.0300363	0	0.159112	0.211238
GDAP2	1.83116	1.8307	1.58636	1.22498	1.68373	1.47478	1.81807	1.74063	1.16849	1.42164	1.67388	1.4725
WDR3	7.32184	6.10752	7.74819	6.84881	5.99574	6.63754	7.65099	9.19615	6.13623	6.333	6.64362	7.33694
SPAG17	0.180681	0.105479	0.133354	0.0721096	0.0646897	0.160448	0.154266	0.192675	0.253177	0.399345	0.36403	0.374477
TBX15	0	0.0330956	0	0	0	0.0704806	0	0.0516079	0	0	0	0.0620746
WARS2	4.75135	3.81626	5.25055	5.11774	4.62594	4.50179	4.92205	4.92409	4.31062	4.14123	4.09123	5.75434
HAO2	0	0	0	0	0	0	0	0	0.0460146	0.119544	0	0.143827
HSD3B2	0	0	0	0	0	0	0	0.019216	0	0	0	0.0288915
HSD3B1	5.94062	6.33352	6.14518	8.48184	10.5473	12.6723	7.08727	8.06634	5.02025	9.0011	5.84317	8.0392
ZNF697	2.14756	2.84097	2.22005	3.31347	3.95927	4.04356	2.82082	2.17275	1.47347	3.42742	2.84991	3.01238
PHGDH	33.9684	32.9967	28.9038	22.3008	23.5112	25.6071	27.0585	32.2407	27.6716	28.9214	30.4787	33.1266
HMGCS2	0	0	0	0	0.288409	0	0	0.0698383	0	0	0	0.105003
REG4	0	0	0	0.0328653	0	0	0	0	0	0	0.0523937	0
ADAM30	0	0	0.0614147	0	0	0	0	0	0	0	0	0
NOTCH2	1.69901	1.79413	1.55369	1.74175	1.22429	1.26752	1.68336	2.65213	1.19222	1.9225	1.68779	1.67452
SEC22B	3.44742	3.98309	5.13646	4.68903	5.72499	5.08944	5.4153	4.39246	3.20277	4.57015	3.2109	3.02565
NBPF26	0.0130054	0.178962	0.256426	0.0951579	0.0614638	0.152447	0.122144	0.21581	0.30069	0.0185995	0.12136	0.111888
PPIAL4A	0	0.21808	0.275715	0.347874	0	0	0.223265	0	0	0	0.27729	0.204517
FCGR1B	0.0463779	0	0	0	0	0	0.0435575	0.0530754	0	0	0.0540973	0
FAM72B	3.56936	2.23041	2.2199	1.77894	1.8947	2.82973	3.10937	2.78241	3.01852	2.55235	1.5085	2.98178
SRGAP2C	1.20178	1.63404	2.09077	1.73509	1.74108	2.34785	2.22715	1.97704	1.8193	1.96425	1.61458	1.64319
HIST2H3PS2	0	0	0	0	0	0	0	0	0	0	0	0
FAM72C	1.84424	1.69185	1.74287	2.39892	2.6363	2.46871	2.46982	2.32553	2.40646	1.95372	0.557718	1.08714
PPIAL4E	0	0	0	0	0	0	0	0	0	0	0	0
NBPF15	4.34674	3.96046	3.54958	3.0398	2.59697	3.75496	5.10994	5.22826	2.50677	3.70027	3.06973	4.03214
PPIAL4F	0	0	0	0	0	0	0	0	0	0	0	0.102259
SRGAP2B	0.227858	0.398155	0.276859	0.50016	0.452967	0.38156	0.489145	0.564987	0.334488	0.0620704	0.303753	0.214701
FAM72D	1.60366	3.27257	3.18849	2.80172	2.7841	1.72633	2.39752	2.77159	2.59433	2.48068	1.79423	2.02725
PPIAL4D	0	0	0	0	0	0	0	0	0	0	0	0
NBPF20	0.194107	0.0947177	0.13412	0.18433	0.19193	0.355011	0.128	0.293034	0.190972	0.31304	0.16379	0.149229
GPR89A	1.62346	2.55127	1.68644	3.27435	4.09201	2.42701	2.90361	2.31834	1.97389	1.69591	1.71254	1.51814
PDZK1	0.316324	0.580375	0.256815	0.416608	0.398655	1.48316	0.326795	1.23082	0.835834	0.271433	0.221384	0.299354
CD160	0	0	0	0	0	0	0	0	0	0	0	0
RNF115	3.31812	3.35031	4.23573	3.10885	2.96058	3.59518	3.93044	3.55336	4.23986	3.15004	3.1908	3.33755
POLR3C	8.70712	7.26622	8.37213	6.69966	10.4867	8.72479	10.8683	10.6074	6.37025	9.31923	6.74907	7.53923
NUDT17	0.66281	0.173727	0.87856	0.346405	0.447495	0.554955	0.266786	0.433444	0.208496	0.135416	1.10447	0.244384
PIAS3	1.7306	2.59109	1.62847	1.83964	1.376	2.16892	2.13136	2.96143	2.46256	2.07807	3.16127	2.19116
ANKRD35	0	0.042799	0.0541099	0	0.0367479	0	0.0438165	0.0266955	0.154094	0	0.108838	0
ITGA10	0.0744762	0.0683226	0.057586	0.0181643	0	0	0	0.0142052	0.0546642	0	0	0
PEX11B	6.35952	4.30703	5.14827	7.58869	4.2696	3.41875	7.33568	7.32675	3.94725	5.18844	4.23176	4.99387
RBM8A	23.5977	22.3695	27.5483	31.7366	35.2937	31.6673	26.6347	19.8362	28.3774	24.9093	20.3	17.4497
AC243547.3	0	0	0	0	0	0	0	0	0	0	0	0
LIX1L	0.276296	0.543143	0.045779	0.144401	0.217631	0.154224	0.315099	0.361367	0.304194	0.225796	0.368324	0.645194
ANKRD34A	0.128009	0.0782883	0.0494892	0.0936621	0.0336098	0.0833614	0.0400748	0.0488317	0	0.213583	0.223973	0.293677
POLR3GL	2.04951	2.36021	2.73109	3.22253	1.88913	4.42997	3.39924	3.44337	3.60073	1.93328	3.00102	2.25094
TXNIP	0.0432818	0	0.0501991	0.0633371	0.102276	0	0.0406497	0.173363	0.0714782	0.247597	0.100972	0.0744724
HJV	0	0	0	0	0	0	0	0	0	0	0	0
NBPF10	0.0710529	0.108637	0.116745	0.0909793	0.0886135	0.312327	0.228	0.223613	0.143417	0.101616	0.138132	0.147727
AC239799.1	0	0	0	0	0	0	0	0	0	0	0	0
NOTCH2NLA	0	0	0	0	0	0	0.0228706	0	0	0	0	0
AC243756.1	0	0	0	0	0	0	0	0	0	0	0	0
NBPF12	1.25138	0.900571	1.10104	1.49181	1.35955	1.72818	1.07396	1.4753	0.807636	0.632548	1.19541	1.40141
PRKAB2	10.2155	10.1755	9.51519	8.03169	8.95186	8.53316	10.9032	9.63542	6.7229	10.1713	9.05	7.47836
FMO5	0.157264	0.0240449	0.197597	0.0575335	0.227099	0.128015	0.233858	0.20997	0.129857	0.0749698	0.305732	0.135297
CHD1L	13.7099	12.2573	13.2867	10.8474	12.0252	12.1664	13.4872	14.7457	11.9986	11.9636	14.4468	14.2538
BCL9	3.87354	4.45026	2.66438	1.98483	2.38697	2.79306	4.01669	4.95033	2.59647	3.16305	3.19272	2.77532
ACP6	1.3512	1.38397	1.84863	1.08463	1.49829	1.07641	1.46	1.53132	1.42264	1.47276	1.73677	1.65341
GJA5	0.810219	1.20236	0.994985	1.93539	1.25761	1.25699	1.96951	1.88172	0.918266	2.01074	1.501	1.74262
GJA8	0	0	0	0	0	0	0	0	0	0	0	0
GPR89B	0.777924	0.979516	1.0084	1.12723	1.97041	1.46019	1.37527	1.04737	0.856474	1.13436	1.1387	0.905474
NBPF11	2.22932	1.40375	1.75944	1.50568	1.56895	1.70088	1.77163	1.7738	1.40875	2.05632	1.44636	1.60016
PPIAL4G	0	0	0	0	0	0	0	0	0	0	0	0
NBPF14	0.608628	0.255411	0.34544	0.440585	0.2754	0.607171	0.431752	0.674292	0.49187	0.287055	0.498462	0.696297
NUDT4B	0.130097	0.358042	0.150889	0	0.102474	0	0	0.37221	0	0.186057	0	0
PDE4DIP	4.8819	4.43684	4.45657	4.25565	3.88113	4.31101	4.80372	5.95091	3.9428	4.66673	4.41909	4.40034
NBPF9	1.64771	1.63886	1.32767	1.33885	1.69404	2.13473	2.41085	2.29256	1.098	1.50069	1.66907	1.4847
NBPF19	0.22551	0.233695	0.0968707	0.195558	0.427623	0.53847	0.302005	0.370387	0.160923	0.352374	0.155879	0.251496
PPIAL4C	0.130747	0	0	0.0956654	0	0	0	0.149629	0.287898	0	0	0.112484
FCGR1A	0	0.0480097	0	0.0382917	0	0	0.196604	0.149728	0.28809	0	0.488355	0.225119
HIST2H2BF	0	0.0450353	0.0569373	0.179597	0.0386681	0	0	0.0280905	0	0.280832	0	0.126703
HIST2H3D	0	0.350202	0	0	1.05241	0	1.07558	0.327654	0	1.0919	1.33585	0
HIST2H4A	0.0836336	0	0	0.0611932	0.0988138	0.16339	0	0.0957112	0	0.179412	0	0
HIST2H3C	0.0947443	0	0	0	0.0373138	0.277645	0	0	0	0	0	0
HIST2H2AA3	0.857358	0.262173	0.662921	1.9865	1.23808	0.558324	1.34203	0.490585	1.41589	0.204358	0.50003	0.614669
HIST2H2AA4	0.278185	0.510401	0.64529	1.93366	2.51987	0	0.130634	0.557128	0.153137	0.397845	0.324488	0.598321
HIST2H3A	0	0.086916	0	0	0	0	0	0	0	0	0	0
HIST2H4B	0	0	0	0.0595119	0.480495	0	0.152779	0.186163	0.179097	0.174483	0	0
HIST2H2BE	3.79012	2.62412	2.32234	5.7033	4.11193	4.54052	2.82083	2.90528	3.1493	2.65907	2.8778	4.79879
HIST2H2AC	3.62069	7.56571	12.1314	10.5968	2.85192	3.14379	3.77833	1.84158	7.52965	5.75345	0.938519	2.59579
HIST2H2AB	0	0	0	1.46054	0.628922	0	0.749898	0.456881	0	0.570953	0	0.686928
BOLA1	0.644339	1.37923	1.49463	1.80723	2.03011	0.209801	1.21031	0.891012	1.0641	1.22866	1.00211	0.970091
SV2A	0.422814	0.28345	0.622416	0.464049	0.576414	0.603636	0.259643	0.753726	0.698261	0.418628	0.455252	0.979342
SF3B4	73.2767	64.1447	61.4003	72.4074	71.0947	66.0827	61.9941	72.7415	62.7477	69.4143	67.172	72.451
MTMR11	1.06615	1.04116	1.19666	1.15755	1.82855	1.3438	1.01747	1.91874	0.984483	1.15586	1.52442	1.84926
OTUD7B	0.979235	0.898325	0.836858	0.787195	0.761168	0.717403	0.641358	0.940017	0.695098	0.755504	0.60117	0.670639
VPS45	5.44895	5.63848	5.52468	3.53719	4.12441	3.9256	5.69483	5.7624	3.79989	4.1415	5.28049	4.7997
PLEKHO1	0.0716968	0.0438486	0.110874	0.104919	0.0376491	0.04669	0.0897822	0.0888882	0.0526242	0.136716	0.278768	0.205607
ANP32E	33.6425	32.6195	33.7947	34.4555	34.0582	34.9883	36.7263	35.4875	35.2426	29.4719	29.1396	30.4597
CA14	0	0.525714	0	0.0898501	0.0322419	0.239906	0.269106	0.128822	0.135199	0.351241	0.143239	0.176078
APH1A	40.9295	36.636	33.9789	33.2694	36.0466	37.0683	36.1069	40.3002	34.4931	33.6932	41.6557	37.5056
C1orf54	0	0.426152	0	0.254919	0.365901	0	0.545355	0.465166	0.44751	0.664351	0.270927	0.299736
CIART	0	0.373713	0.202491	0.0851621	0.0916789	0.341083	0.218628	0.233101	0.192217	0.499372	0	0.0500672
MRPS21	74.098	87.8421	104.071	108.223	95.6056	93.3009	89.7958	69.9999	104.422	92.2972	78.5688	81.8854
PRPF3	16.0897	12.269	15.6808	13.8664	11.2014	13.1211	16.0985	18.4634	12.9562	12.3405	10.9677	16.2666
RPRD2	4.15674	3.76387	4.15465	2.83121	3.07614	2.89401	3.96297	5.00874	3.54848	3.13286	3.52911	3.88508
TARS2	18.1449	14.0685	16.202	13.6705	16.9143	14.7358	14.9451	16.1189	19.8288	16.2633	18.8084	16.4547
ECM1	6.56071	5.03337	6.58023	7.92657	9.65494	9.89804	6.86341	8.08261	7.84009	5.47605	5.9642	5.68448
ADAMTSL4	35.7847	29.8294	24.4723	20.7394	16.5815	23.8039	26.5065	37.3722	22.5726	25.641	36.4913	30.0518
MCL1	73.7281	74.1233	70.6696	63.1773	56.8155	73.2464	70.9131	80.4626	63.0531	74.0762	79.0075	82.2981
ENSA	47.7431	45.2656	44.3252	43.0625	43.568	42.0746	39.5012	40.966	42.6895	42.5853	41.0467	41.062
GOLPH3L	9.85022	11.4792	10.4406	7.29345	6.66362	7.68832	10.6455	14.6842	11.4934	9.73974	10.7201	10.0557
HORMAD1	0	0	0	0.0954666	0	0	0	0.0373294	0	0	0	0
CTSS	0	0.0340428	0	0	0	0.326239	0.0697043	0.0212339	0.0817119	0.212284	0.086571	0.159628
CTSK	1.82921	1.98318	0.819692	1.03422	1.89926	1.21828	2.2646	2.09337	0.823874	1.30802	1.64875	1.64524
ARNT	7.24768	6.88077	5.27818	3.63811	4.46652	5.31565	5.26914	8.71455	5.22246	6.69779	6.67052	6.86714
CTXND2	1.78727	0.468455	1.18452	1.30771	1.40778	0.498812	0.479593	1.24183	0.983867	0.912875	0.744553	0.21966
SETDB1	4.47928	4.25123	3.38647	3.43117	3.21459	3.78126	3.89526	6.47413	3.40948	4.2865	4.10246	4.62434
CERS2	8.75026	6.43111	7.13154	4.54843	5.17591	4.45523	7.44073	7.90673	4.25896	4.42102	7.19197	7.54256
ANXA9	6.35835	5.5571	5.82987	4.14934	4.22998	3.94481	6.21376	6.85866	6.43278	6.9429	7.11599	7.54003
MINDY1	0.28963	0.227742	0.143965	0.0302739	0.228134	0.404167	0.233157	0.378806	0.84274	0.295866	0.241312	0.213578
PRUNE1	4.22567	4.81145	5.41994	2.54623	2.48654	2.71944	4.34221	5.91687	2.87351	3.16385	4.26214	3.84928
BNIPL	0	0.15115	0.191097	0.0904163	0.032445	0	0.116058	0.259267	0.226751	0.0589091	0.048047	0
C1orf56	0.201926	0.555726	0.975824	0.443238	0.58319	1.31497	1.01145	0.385144	1.22273	0.770089	0.235536	1.01337
CDC42SE1	11.9622	9.23661	9.87275	10.6183	10.8549	11.3187	10.1078	9.11933	9.06219	8.98289	11.4163	10.3075
MLLT11	0.654538	0.74174	0.267934	0.5916	1.2889	1.20351	1.0125	0.727029	0.593459	0.936083	0.898214	0.430615
GABPB2	0.571992	0.704863	0.475277	0.524708	0.591758	0.633788	0.881981	0.972121	0.657946	0.818031	0.886276	0.683059
SEMA6C	0.0270092	0.297331	0.250607	0.0790487	0.127647	0.316598	0.19025	0.293642	0.327101	0.251076	0.630095	0.139419
TNFAIP8L2	0	0	0	0	0	0	0	0	0.146638	0	0.155357	0
SCNM1	10.0673	10.2054	10.7845	12.8687	13.5128	11.9698	10.9444	8.689	13.8085	10.5148	11.5748	8.57844
LYSMD1	0.688143	0.516506	1.01579	0.366184	1.67537	0.855518	0.705048	0.894907	1.03313	0.894676	0.583768	1.23787
TMOD4	0	0	0	0	0	0	0	0	0	0	0	0
VPS72	17.1741	16.2142	15.0142	15.6853	16.1515	16.7254	17.3292	15.2098	15.8297	15.9957	17.0126	15.3543
PIP5K1A	20.8712	21.8363	20.3687	17.8835	18.749	21.1814	19.2884	22.9883	18.6641	19.6985	22.195	25.9848
PSMD4	58.2596	55.6094	53.9242	58.6508	71.8759	54.5296	53.4265	56.2627	53.7562	57.4861	56.1669	60.3113
ZNF687	4.78178	5.02144	3.38205	3.54395	3.16306	3.98297	4.11963	6.34195	4.27154	4.13498	6.05329	5.19813
PI4KB	7.34734	7.83506	7.23751	4.57637	4.55283	5.61803	7.11658	9.36275	6.12628	5.44922	6.32287	7.19933
RFX5	2.22379	1.44372	1.21023	1.22659	1.32045	2.07198	1.0764	1.95763	1.43133	1.76141	1.43663	2.0309
SELENBP1	0.671646	0.246461	0.0519326	0.163811	0.670114	0.174954	0.50464	0.486805	0.394381	0.512294	0.417834	0.616353
PSMB4	129.487	139.998	156.759	166.133	202.555	168.032	138.717	111.431	154.128	166.469	140.778	134.043
POGZ	5.38416	5.02336	4.52626	3.73274	3.75369	4.56557	5.70943	7.29352	4.81792	4.54361	4.34723	5.03289
CGN	7.79029	6.35254	5.69349	6.28997	5.86534	6.04608	6.44789	7.63295	6.29234	6.9018	6.90164	5.93705
TUFT1	20.2695	15.1801	16.705	20.6922	20.9531	21.8548	17.3459	19.9788	14.2316	18.4576	20.2926	19.5267
SNX27	2.7744	2.571	2.04175	1.89602	2.24448	2.15523	2.61449	2.93867	2.20175	2.17523	2.52433	2.94421
CELF3	0	0.0648493	0	0	0	0	0	0	0	0	0	0
RIIAD1	0	0	0	0	0	0	0	0	0	0	0	0
MRPL9	33.5527	24.8229	27.4163	30.6319	34.2036	27.3195	23.8679	22.4443	27.5029	21.2992	22.4724	20.7835
OAZ3	0.06773	0.186401	0.0785546	0.0495569	0.280083	0.330801	0.111319	0.164711	0.298276	0.0484318	0.158007	0.116539
TDRKH	3.91317	3.63224	2.75173	3.07738	2.54836	2.82923	3.03855	4.07276	2.37465	1.71858	2.69557	3.22078
LINGO4	0	0	0	0.101922	0	0	0	0	0	0	0	0
RORC	0.024849	0	0	0	0	0	0	0	0	0.106613	0	0
C2CD4D	0	0	0	0	0	0	0.167735	0.0510968	0	0.127709	0.104161	0.15365
THEM5	2.39172	2.85233	2.58903	2.21664	3.4538	0.77876	1.34776	1.96159	1.75548	2.50837	0.929935	3.36081
THEM4	9.29228	10.7048	8.68407	8.1065	12.0627	10.2639	9.01249	8.64028	11.411	10.0692	7.92075	9.50096
S100A10	367.939	499.241	566.671	588.91	576.148	512.621	487.904	310.205	608.281	465.565	369.106	360.985
S100A11	1109.12	1402.39	1400.11	1614.69	1830.12	1517.05	1298.46	824.827	1704.4	1287.57	1098.87	1057.52
TCHHL1	0	0	0	0	0	0	0	0	0	0	0	0
TCHH	0.0897193	0.0823062	0.0780436	0.278996	0.318012	0.0876397	0.126395	0.243855	0.271641	0.224545	0.209305	0.154375
RPTN	0	0	0	0	0	0	0	0	0	0	0	0
HRNR	0	0	0	0.0119296	0	0	0	0	0	0	0	0
FLG	0	0	0	0	0	0	0	0	0	0.0176029	0	0
FLG2	0	0	0	0	0	0	0	0	0	0	0	0
CRNN	0	0	0	0	0	0	0	0	0	0	0	0
LCE5A	0	0	0	0.140169	0	0	0	0	0	0	0	0
CRCT1	0	0	0	0	0	0	0	0	0	0	0	0
LCE3E	0	0	0	0	0	0	0	0	0	0	0	0
LCE3D	0	0	0	0	0	0	0	0	0	0	0	0
LCE3C	0	0	0	0	0	0	0	0	0	0	0	0
LCE3B	0	0	0	0	0	0	0	0	0	0	0	0
LCE3A	0	0	0	0	0	0	0	0.665016	0	0	0	0
LCE2D	0	0	0	0	0	0	0	0	0	0	0	0
LCE2C	0	0	0	0	0	0	0	0	0	0	0	0
LCE2B	0	0	0	0	0	0	0	0	0	0	0	0
LCE2A	0.530056	0	0	0.193916	0	0	0	0	0	0	0.30914	0
LCE4A	0	0	0	0	0	0	0	0	0	0	0	0
C1orf68	0	0	0	0	0	0	0	0	0	0	0	0
KPRP	0	0	0	0	0	0	0	0	0	0	0	0
LCE1F	0	0	0	0	0	0	0	0	0	0	0	0
LCE1E	0	0	0	0	0	0	0	0	0	0	0	0
LCE1D	0	0	0	0	0	0	0	0	0	0	0	0
LCE1C	0	0	0	0	0	0	0	0	0	0	0	0
LCE1B	0	0	0	0	0	0	0	0	0	0	0	0
LCE1A	0	0	0	0	0	0	0	0	0	0	0	0
LCE6A	0	0	0	0	0	0	0	0	0	0	0	0
AL162596.1	0	0	0	0	0	0	0	0	0	0	0	0
SMCP	0	0	0	0	0	0	0	0	0	0	0	0
IVL	0	0	0.0845201	0.159961	0.114801	0.711844	0	0	0	0.10422	0	0
SPRR5	0	0	0	0	0	0	0	0	0	0	0	0
SPRR4	0	0	0	0	0	0	0	0	0	0	0	0
SPRR1A	0.581099	0	0	0	0	0	0	0	0	0	0	0
SPRR3	0	0.199768	0	0	0.171524	0.425427	0	0.062302	0	0	0	0
SPRR1B	0	0	0	0	0	0	0	0	0	0	0	0
SPRR2D	0	0.408514	0.344317	0	0	0	0.139409	0.0849358	0.163424	0	0	0
SPRR2A	0	0	0	0	0	0	0	0	0	0	0	0
SPRR2B	0	0	0	0	0	0	0	0	0	0	0	0
SPRR2E	0	0	0	0	0	0	0	0	0	0.917104	0	0
SPRR2F	0	0	0	0	0	0	0	0	0	0	0	0
SPRR2G	0	0	0	0	0	0	0	0	0.608236	0	0	0
LELP1	0	0	0	0	0	0	0	0	0	0	0	0
PRR9	3.00006	2.81073	5.55243	3.73632	6.63669	3.74109	6.47451	4.52903	4.77878	12.9628	5.95642	6.26032
LOR	0	0	0	0	0	0	0	0	0	0	0	0
PGLYRP3	0	0	0	0	0	0	0	0.0765363	0	0	0	0.230147
PGLYRP4	0	0	0	0.101055	0.163182	0	0	0.0790292	0	0.0987609	0	0
S100A9	0.815754	0	0.315376	2.38749	1.49928	1.06246	0	0.622372	0.598749	0.388882	0.634354	0.701809
S100A12	0	0	0	0	0	0	0	0	0	0	0	0
S100A8	0	0	0	0	0	0	0	0.178483	0	0	0	0
S100A7A	0	0	0	0	0	0	0	0	0.0775136	0	0	0
S100A7L2	0	0	0	0	0	0	0	0	0	0	0	0
S100A7	0	0	0.678999	0	0	1.14373	0.274916	0.167495	0.322274	0.418628	0	0
S100A6	0	0	0.374813	0.118227	0	0	0	2.03409	0.533694	0	0.565431	0.139013
S100A5	0	0.367176	0	0	0.157632	0	0	0.229023	0.881321	0	0	0
S100A4	1.5307	1.2638	0.621367	1.11999	1.80853	1.64474	1.86889	1.75175	1.85378	0.875647	1.60693	3.02885
S100A3	0	0	0.190546	0.240416	0	0	0	0.0940075	0.542636	0	0	0
S100A2	0.100125	0.642968	0	0.29304	0.552063	0.195609	0.376145	0.171877	0.110235	0.286388	0	0.25842
S100A16	48.6555	44.7199	48.3546	51.6627	63.7896	52.7085	50.0279	44.8886	49.7602	57.9759	49.5453	40.9864
S100A14	21.3168	19.7246	13.8937	12.3608	13.5487	8.64113	15.9817	13.4279	18.3966	19.2405	16.1944	17.3351
S100A13	21.8423	23.6099	18.8459	23.8559	14.8344	18.7425	17.6547	13.5719	30.4788	21.2133	18.6645	21.4411
S100A1	0.207124	0.118757	0.090085	0.151549	0.163146	0.101162	0.267476	0.103703	0	0.222163	0.241599	0
CHTOP	22.9418	22.2872	20.025	26.6129	26.7709	25.8567	21.468	22.0652	20.8515	23.7947	21.5872	22.9888
SNAPIN	18.1386	18.4111	17.9143	20.2236	18.9297	22.7309	17.799	14.6527	18.7954	17.8752	15.1719	14.3374
ILF2	167.558	156.49	167.253	155.841	183.993	171.804	171.516	175.126	151.042	155.426	148.832	162.262
NPR1	0.0940815	0.273309	0.29098	0.344189	0.148211	0.428871	0.0589066	0.233281	0.207162	0.2691	0.109741	0.18886
INTS3	5.37502	6.0259	4.64071	3.49339	2.47166	3.29986	5.29491	7.22942	4.79371	3.75764	5.74427	5.68988
SLC27A3	1.6923	1.63142	1.66336	1.20675	1.17483	0.672439	1.27959	2.11723	2.00529	0.820419	2.10781	1.40657
GATAD2B	2.62993	2.61498	1.87934	1.92428	2.19849	2.22092	2.75683	3.18934	2.31639	3.26373	2.66194	2.82458
DENND4B	4.12722	3.15043	3.05926	2.32352	2.13468	2.06125	2.57444	4.44506	2.73321	3.32849	3.66794	3.00789
CRTC2	7.64502	8.08925	6.90203	3.94103	4.97823	3.94606	6.099	7.59328	4.4476	7.4857	10.4375	8.85675
SLC39A1	0.43994	0.339865	0.107421	0.271071	0.164145	0.316653	0.239213	0.317983	0.433377	0.198688	0.0810262	0.318728
AL358472.7	0	0	0	0	0	0	0	0	0	0	0	0
CREB3L4	5.10562	3.69249	3.13312	4.52632	4.93652	3.95816	4.03399	4.15807	3.74744	3.63157	2.89894	4.13682
JTB	16.4658	14.3837	15.509	14.9637	18.6697	15.4694	13.7407	12.7524	16.6273	11.7742	13.946	10.7371
AL358472.6	0	0	0	0	0	0	0	0	0	0	0	0
RAB13	2.99421	3.34849	3.17508	2.71243	2.08892	2.45127	2.3836	2.46389	4.70935	2.7732	2.89385	4.48956
RPS27	576.349	700.196	889.376	856.83	793.022	830.269	673.206	481.63	939.049	672.612	629.664	618.827
NUP210L	0.0133212	0	0	0.0389874	0.0104927	0	0	0.00762244	0	0	0	0.0229209
TPM3	64.1969	59.7504	58.0145	59.0482	51.4942	54.369	55.4799	60.1814	55.874	57.0658	60.8874	55.2138
C1orf189	0	0	0	0	0	0	0	0	0	0	0	0
C1orf43	36.8443	33.3418	34.7927	34.2891	31.4281	41.7877	36.4524	32.8847	30.3425	37.5655	33.3121	36.4753
UBAP2L	20.5661	18.934	18.2505	15.5834	15.417	13.7266	17.8621	25.4985	16.9101	17.8838	19.6109	21.3275
HAX1	53.5851	47.8552	52.4382	53.4306	50.1788	48.2182	48.4459	42.4306	53.0641	46.1785	42.462	41.8724
AQP10	0	0	0	0	0	0	0	0	0	0	0	0
ATP8B2	0.238287	0.171077	0.0240322	0.16677	0.252977	0.161923	0.262717	0.391263	0.182503	0.414869	0.410881	0.410007
IL6R	0.0729412	0.0892192	0.0845987	0.0533698	0.114908	0.0475004	0.0685053	0.0973872	0.133844	0.0695443	0.141803	0
SHE	0	0	0	0	0	0	0	0	0	0.0265827	0	0
TDRD10	0	0	0	0	0	0	0	0	0	0	0	0
UBE2Q1	24.019	19.5439	19.8109	18.5537	24.6216	21.326	18.8753	23.3019	20.3833	22.0017	24.6962	25.2218
CHRNB2	0	0	0	0	0	0	0	0.00761856	0	0	0	0
ADAR	18.6103	18.1346	17.3691	15.0798	16.4506	15.6723	19.4476	23.8177	16.2472	18.0369	22.0006	19.7089
KCNN3	0	0	0	0	0	0	0.0108365	0	0	0.0165013	0.0134587	0.00992655
PMVK	50.685	46.4971	41.228	56.6818	54.6469	44.5412	40.5226	40.8556	53.4411	52.1519	42.8932	42.0235
PBXIP1	9.94099	9.82975	7.04071	7.24384	6.04919	5.89002	7.82501	8.61403	6.57135	9.17699	11.0253	7.09782
PYGO2	13.8527	15.4044	13.6353	10.7367	7.98354	9.16182	11.9751	15.2844	12.7532	11.8683	14.7972	15.0599
SHC1	14.8152	11.022	10.2469	10.4567	11.0149	11.7186	9.50239	15.5487	9.62755	11.2657	15.1737	14.3157
CKS1B	61.9399	71.5971	72.5007	85.927	102.598	89.7403	72.7321	54.9107	82.7492	71.02	50.6059	54.7315
FLAD1	15.2056	11.9616	10.6856	13.6393	15.9899	17.2365	11.5677	14.1401	13.0661	15.6327	14.8677	15.3823
LENEP	0	0	0	0	0	0.209945	0	0	0	0	0	0
ZBTB7B	15.7334	13.8648	10.9318	9.92448	6.8067	12.2879	12.8589	11.423	10.9392	16.0349	18.3734	12.6418
DCST2	0.357628	0.843632	0.414784	0.560722	1.04629	0.249528	0.575793	0.365423	0.393739	1.16905	0.655527	0.659303
DCST1	0.22112	0.270466	0.0569908	0.341555	0.116113	0	0.530718	0.26711	0.216397	0	0.343898	0.0634112
ADAM15	42.048	37.2293	31.3697	26.8165	29.854	30.4704	28.9943	39.782	33.0838	35.0005	46.1419	41.1053
EFNA4	6.58394	6.89465	6.77171	5.13548	3.86503	6.18864	6.70856	5.79322	7.04359	5.3298	5.07157	5.61086
AL691442.1	0	0	0	0	0	0	0	0	0	0	0	0
EFNA3	0.493127	0.452382	0.762584	0.300677	0	0	0.694707	0.423255	0.180973	0.764013	0.958675	0.636371
EFNA1	35.3774	35.4022	35.5128	40.0371	48.4793	39.7184	30.4982	36.6852	27.3498	36.3664	32.1116	40.3774
SLC50A1	15.455	13.8705	15.4754	17.367	17.8509	14.3436	16.4987	16.5551	16.7941	15.1028	16.7369	13.0943
DPM3	16.6482	23.6032	22.2345	25.0084	15.0009	21.9295	16.4649	14.8666	35.9641	16.5944	22.6557	23.6543
KRTCAP2	0.61512	0.601915	0.380495	0.765123	0.969027	0.200287	0.65474	0.75088	0.383764	0.87971	0.621836	0.45864
AL713999.1	0	0	0	0	0	0	0	0	0	0	0	0
TRIM46	0	0	0	0.0759752	0	0.0676197	0	0	0	0	0	0
MUC1	0.0665239	0.122055	0.192889	0.0973488	0.209596	0.194946	0.0937174	0.314039	0.183103	0.166493	0.310386	0.114464
THBS3	0.441197	0.326908	0.314898	0.173824	0.200492	0.19891	0.254995	0.398103	0.224191	0.242683	0.0395871	0.39417
MTX1	7.82568	6.32286	7.24445	6.68899	7.99257	7.66767	5.68652	7.01127	7.4829	6.53714	6.42046	6.38258
GBA	4.77399	3.7088	4.91344	3.76053	4.01442	6.13376	5.59448	5.9433	3.433	4.82845	4.76591	5.2357
FAM189B	0.913006	1.1275	1.16074	0.603797	0.387235	0.445922	0.840992	1.03481	0.618582	1.15507	0.901129	1.38969
SCAMP3	23.0976	22.1027	16.7292	23.9751	21.5587	19.4556	20.9386	21.1943	18.2147	24.7172	26.1552	21.9441
CLK2	19.238	16.3935	14.1561	13.8728	16.3318	14.4908	15.2173	20.5851	16.2619	17.1804	17.977	18.2243
HCN3	0.647232	0.454047	0.927301	0.27857	0.419841	0.26033	1.17998	1.19819	0.335334	0.435593	0.399685	0.65509
PKLR	0	0	0	0	0	0	0	0	0	0	0	0.0426077
FDPS	25.8681	20.808	18.1335	22.2465	25.3781	23.2899	21.1045	20.9713	23.6947	23.9895	22.8149	22.3638
RUSC1	9.51151	8.59301	8.56712	7.00172	7.68552	7.62487	8.59367	9.23081	7.06616	8.97208	10.6057	9.53848
ASH1L	3.63449	3.93499	3.11361	2.43049	2.50029	2.57047	3.93434	4.96961	3.17	3.29084	3.31033	3.99482
MSTO1	3.6726	2.27461	3.45954	5.14247	5.22762	5.02611	4.46477	5.51506	2.62721	3.546	4.30563	2.93507
YY1AP1	9.50603	8.17376	6.60425	7.00131	8.29077	7.35501	7.71986	12.2252	7.37448	8.48004	9.88062	11.5116
DAP3	26.4173	26.8855	27.8034	29.075	25.2527	31.4003	24.8429	27.1601	25.3574	27.7302	25.7883	27.5082
GON4L	2.09772	1.64777	1.80193	1.78428	1.57487	1.75454	1.76082	2.48318	1.38572	1.63127	2.11043	2.02466
SYT11	0	0	0	0.0219081	0.0471692	0	0	0	0.0329655	0	0	0
RIT1	2.10183	2.64434	3.83074	2.66565	4.44635	2.93302	3.49681	3.01242	2.9091	1.88943	2.8486	2.85875
KHDC4	13.4483	11.7113	11.9969	8.64809	8.16943	9.51925	13.7941	15.4939	11.5108	10.9504	12.4551	11.8812
RXFP4	0	0	0	0	0	0	0	0.0724009	0.278611	0	0	0
ARHGEF2	6.70696	5.19955	4.1733	3.21712	2.17133	4.47952	4.96023	5.04658	4.50048	5.66181	5.81989	4.01176
SSR2	23.8966	23.8265	23.8443	24.7686	24.7594	24.3566	22.5873	18.8909	23.4007	27.2089	22.8248	24.6684
UBQLN4	10.2157	9.5015	9.22059	6.49775	5.21038	6.12566	7.71353	12.3044	8.21824	7.63764	8.4238	8.47549
LAMTOR2	36.2782	38.0852	44.5438	45.145	47.6113	45.8288	35.6603	23.412	59.9421	34.4847	32.8351	29.6621
RAB25	46.2656	41.4263	44.6093	47.6694	66.8106	37.5257	48.7859	36.8039	44.2777	46.224	44.8103	35.7514
MEX3A	1.6653	1.69222	0.876578	0.712336	0.736575	1.0511	1.15497	1.31939	1.59369	1.75873	1.28502	1.68616
LMNA	76.8647	68.3192	60.8309	47.982	43.5682	56.806	53.7102	56.514	59.9084	67.2672	78.6935	72.6406
SEMA4A	0.0229986	0	0	0	0.0181154	0	0	0	0	0	0	0
SLC25A44	3.44213	3.55244	3.05657	2.87272	2.19444	2.87901	3.08126	3.79149	2.85411	3.23055	3.12421	3.51658
PMF1-BGLAP	0	0	0	0	0.0613621	0	0	0	0	0	0	0
PMF1	19.363	15.6213	15.3087	18.3814	15.546	18.3061	13.2736	13.4309	16.5542	17.6302	13.1448	14.248
BGLAP	0	0	0.152917	0	0	0	0.185742	0	0	0	0	0.794008
PAQR6	1.35089	1.29829	1.93984	3.20061	1.11473	3.01619	1.32916	2.57663	1.204	2.29997	2.70127	2.85016
SMG5	31.7254	28.2086	22.8665	17.2393	16.7177	21.4402	24.3647	36.2138	23.7418	23.8176	32.0891	27.4849
TMEM79	1.4068	1.2671	1.4833	1.14162	1.08795	1.59906	1.70561	1.8295	0.92931	0.951092	2.92388	2.59664
GLMP	5.06264	4.02233	3.53878	3.29083	3.86309	2.73757	3.58729	4.68155	2.61273	4.71912	5.5362	6.00824
VHLL	0	0	0	0	0	0	0	0	0	0	0	0
CCT3	127.005	109.347	114.989	99.0559	101.561	121.067	115.192	120.868	105.307	98.8175	88.0667	105.62
TSACC	3.16607	2.71084	2.77446	1.90473	1.88423	2.47415	2.18059	1.8519	2.32384	2.01242	1.64136	1.87642
RHBG	0.0927559	0	0.10758	0.0678679	0	0	0.087115	0.0796132	0	0.265309	0.324584	0.0797998
C1orf61	2.24247	2.41953	2.34225	3.85023	3.79862	3.44754	2.02831	1.97941	2.95286	2.60573	2.19215	2.3129
MEF2D	3.70178	2.6875	3.01391	1.90135	1.76685	2.20311	3.06222	3.21935	2.42914	2.62951	3.64592	2.97381
IQGAP3	1.9199	0.992715	1.41701	1.13232	1.2098	1.70491	2.33862	2.09729	0.743018	1.49767	1.79157	1.00105
TTC24	0	0	0	0	0	0	0	0	0	0	0	0
NAXE	11.6069	11.1319	15.2977	14.5503	12.6588	11.2586	11.7396	9.68367	13.047	12.2466	9.27837	10.0555
GPATCH4	20.2795	17.5659	15.7077	22.9105	20.8339	22.1065	20.4411	16.4804	19.31	19.0906	16.4986	19.257
HAPLN2	0	0	0	0	0	0	0	0.0400612	0	0	0	0
BCAN	0	0	0	0	0	0	0.0597668	0	0	0	0	0
NES	0	0.0517931	0	0.0206546	0	0	0	0.0646111	0	0.0403715	0.0329275	0
CRABP2	0.8558	0	0.496286	0.417449	0.224697	1.11462	0	0.571309	0.157035	0	0.166374	0
ISG20L2	14.3718	13.5535	14.5418	12.2282	12.5298	13.8639	13.3577	13.3506	16.5451	14.1999	12.3816	11.4152
RRNAD1	6.36201	5.08693	5.02446	5.9772	7.56552	3.77226	4.60339	5.70845	5.4509	6.16013	6.4103	5.70763
MRPL24	38.4605	37.6179	42.4064	46.766	44.4389	48.4645	37.9906	34.6926	51.9236	35.4779	34.6048	31.6151
HDGF	215.11	201.314	198.857	186.513	172.587	178.796	189.378	174.005	206.779	185.829	195.253	172.935
PRCC	23.3359	22.2837	20.0665	16.6134	14.5905	13.3562	16.4824	22.8158	19.574	19.8276	23.9679	23.7072
SH2D2A	0.56213	0.114596	0	0.0914001	0.196789	0.122022	0.117321	0.107218	0.0687655	0	0.0728547	0.0537346
NTRK1	0	0	0.1671	0	0	0	0.033828	0.02061	0	0.128779	0	0
INSRR	0	0	0	0	0	0	0	0	0	0	0	0
PEAR1	0.283719	0.0520553	0	0.0207592	0.0893911	0	0	0.0649382	0.0624734	0.0405759	0.198565	0
LRRC71	0.178901	0	0	0.043633	0.23486	0.233006	0.0560072	0.11943	0	0	0	0
ARHGEF11	7.98507	7.53437	5.7743	4.62401	5.0607	4.98309	7.19487	10.031	5.53923	5.80392	8.46554	6.13826
ETV3L	0	0	0	0	0	0	0	0	0	0	0	0
ETV3	1.92992	1.84557	1.28875	1.68595	2.02686	1.531	2.32885	2.67712	1.75134	2.77679	2.01921	1.99242
FCRL5	0	0	0	0	0	0	0	0	0	0	0	0
FCRL4	0	0	0	0	0	0	0	0	0	0	0	0
FCRL3	0	0	0	0	0	0	0	0.0137316	0	0	0	0
FCRL2	0	0	0	0	0	0	0	0	0	0	0	0
FCRL1	0	0	0	0	0	0	0	0	0	0	0	0
CD5L	0	0	0	0	0.0503189	0	0	0	0	0	0	0
KIRREL1	0.0996549	0	0.069349	0.102082	0.0784954	0.038938	0.140392	0.182474	0.153604	0.114017	0.13949	0.017147
CD1D	0	0	0	0	0	0	0	0	0	0	0	0
CD1A	0	0	0	0	0	0	0	0	0	0	0	0
CD1C	0	0	0	0	0	0	0	0.0625625	0	0	0	0
CD1B	0.224941	0	0	0	0	0	0	0	0	0	0	0
CD1E	0	0	0	0	0	0	0	0	0	0	0	0
OR10T2	0	0	0	0	0	0	0	0	0	0	0	0
OR10K2	0	0	0	0	0	0	0	0	0	0	0	0
OR10K1	0	0	0	0	0	0	0	0	0	0	0	0
OR10R2	0	0	0	0	0	0	0	0	0	0	0	0
OR6Y1	0	0	0	0	0.0240997	0	0	0	0	0	0	0
OR6P1	0	0	0	0	0	0	0	0	0.0530688	0	0	0
OR10X1	0	0	0	0	0	0	0	0	0	0	0	0
OR10Z1	0	0	0	0	0	0	0	0	0	0.0354871	0	0
SPTA1	0	0	0	0	0	0	0.00729047	0	0	0	0	0
OR6K2	0	0	0	0	0	0	0	0	0	0	0	0
OR6K3	0	0	0	0	0	0	0	0	0	0	0	0
OR6N1	0	0	0	0	0	0	0	0	0	0	0	0
OR6K6	0	0	0	0	0	0	0	0	0	0	0	0
OR6N2	0	0	0	0	0	0	0	0	0	0	0	0
MNDA	0	0	0	0	0	0	0	0	0	0	0	0
PYHIN1	0	0	0.0523057	0.0989927	0.0710452	0.176212	0	0.103222	0.148956	0	0.0526045	0.232793
IFI16	0.0592734	0.108752	0.0343732	0.130108	0.070032	0.0578995	0.083503	0.118708	0.0978876	0.211924	0.276556	0.305964
AIM2	0	0	0	0	0	0	0	0	0	0	0	0
CADM3	0	0	0	0	0	0	0	0	0	0	0	0.0350874
ACKR1	0	0	0	0	0	0	0	0.151267	0	0	0	0
FCER1A	0	0	0	0	0	0.263107	0	0	0	0	0	0
OR10J1	0	0	0	0	0	0.0861737	0	0	0	0	0	0
OR10J5	0	0	0	0	0	0	0	0	0	0	0	0
APCS	0	0	0	0	0.133459	0	0	0	0	0	0	0
CRP	0.622915	0	0	0	1.71728	0	0	0	0	0	0	0
DUSP23	0.380355	1.04679	0	1.25235	1.19838	1.8577	0.357224	0.326462	1.0469	2.17585	1.77465	1.1453
FCRL6	0	0	0	0	0	0	0	0	0	0	0	0
SLAMF8	0	0	0	0	0	0	0	0	0	0	0	0
SNHG28	0	0	0	0	0	0	0	0	0	0.100082	0	0
VSIG8	0	0	0	0	0.0679776	0	0	0	0	0	0.100666	0
CFAP45	1.01609	0.575732	0.55458	0.830923	0.776809	0.350309	0.505217	0.478811	0.559345	0.25644	0.348593	0.514214
TAGLN2	278.465	239.686	238.458	273.933	286.125	260.795	248.584	273.212	251.781	207.784	210.202	199.704
IGSF9	2.48554	2.5299	2.16894	1.37696	0.922958	2.12733	1.80081	2.22817	2.21527	1.99739	2.65073	1.69032
SLAMF9	0	0	0	0	0	0	0	0	0	0	0.158314	0.116766
KCNJ10	0	0.175128	0.110705	0	0	0	0	0.0136543	0	0	0.0278344	0
PIGM	1.73859	1.1962	1.00823	1.65536	1.22898	2.24262	1.72706	1.40297	1.3988	1.51417	2.23596	1.28481
KCNJ9	0	0	0	0	0	0.073506	0	0.0215293	0	0	0	0
IGSF8	6.77948	5.88615	7.12582	5.27046	4.33876	5.55804	6.36719	7.44679	5.49806	6.57918	8.82577	9.97258
ATP1A2	0	0	0	0	0	0	0	0	0	0.0712558	0	0
ATP1A4	0.898835	0.595521	0.535722	0.767272	0.639156	0.68289	0.703477	0.728618	0.591007	0.964097	0.78633	0.945127
CASQ1	1.83863	1.4552	2.25792	1.37167	2.24335	0.986048	1.89611	2.9912	0.912913	1.64989	1.51388	2.23315
PEA15	39.3919	31.5462	37.2893	34.4682	37.9646	38.4515	33.3203	43.4168	35.9206	34.4254	30.9475	32.4946
DCAF8	3.73268	3.09227	2.99808	2.99593	3.90931	3.73706	3.2629	4.83971	3.23302	3.66729	3.99214	3.71835
AL139011.2	0	0	0	0	0	0	0	0	0	0	0	0
PEX19	11.9405	12.1638	13.0737	9.90752	9.18355	11.7152	11.941	11.8133	11.0164	10.1856	10.5023	12.6327
COPA	31.3671	31.1889	28.1452	23.0994	24.8671	27.326	28.2861	32.9094	26.5382	29.272	28.7562	28.7248
NCSTN	23.3372	20.03	20.1585	17.2816	16.7392	17.4735	22.2003	26.6213	15.9913	19.6169	18.9148	23.0681
NHLH1	0.489728	0.112316	0.354997	0	0.337527	0	0	0.0875703	0	0.0875477	0.28562	0.157996
VANGL2	0.411339	0.485167	0.477079	0.236476	0.324001	0.172202	0.248351	0.470741	0.323481	0.630294	0.925337	1.28915
SLAMF6	0	0	0	0	0.0450048	0	0.107323	0	0	0	0	0
CD84	0	0	0	0	0	0	0	0.00970039	0	0	0	0
SLAMF1	0	0	0	0.0268912	0	0	0	0	0	0	0	0
CD48	0	0	0	0	0	0	0	0	0	0	0	0
SLAMF7	0.0324636	0	0	0	0.0255707	0	0.0152447	0.0185759	0	0	0	0
LY9	0	0	0.0399148	0	0.176199	0	0.0484827	0.0196923	0.0189448	0.024609	0	0
CD244	0	0	0	0	0	0	0	0	0	0	0	0
ITLN1	0	0.0970553	0.122705	0.154819	0	0	0.0993628	0	0	0	0.123406	0.0910191
ITLN2	0	0	0.222459	0.0701703	0	0.0936797	0.0450351	0	0	0.411463	0	0
F11R	31.3422	33.483	30.4424	31.045	37.9824	30.6762	32.6938	35.5936	30.9437	28.3028	33.6869	36.3565
AL591806.3	0.0742179	0	0	0.190064	0	0	0	0	0	0	0	0
TSTD1	0.518666	0.237906	0.45117	0.664124	0.306405	0.253322	0.608905	0	0.142759	0.556326	0.151249	0.669329
USF1	4.50003	4.09741	4.32339	3.31717	6.71878	4.65816	6.4657	1.72944	6.02664	6.29161	7.83438	2.25354
ARHGAP30	0.402776	0.142114	0.0718688	0.294704	0.439277	0.423704	0.101845	0.265927	0.477556	0.531717	0.758932	0.506446
NECTIN4	14.5158	13.5014	14.5494	13.7843	13.6217	14.2232	13.9487	12.2796	13.9345	15.762	17.0626	23.801
KLHDC9	0.638533	1.50628	1.21667	1.60184	1.58072	1.69299	1.02806	0.861234	1.50644	0.652281	1.17042	1.17716
PFDN2	84.9374	109.066	98.6464	114.714	102.956	88.515	76.9424	76.7813	132.935	88.8258	99.7505	83.3415
NIT1	7.30088	6.88738	6.64463	5.2814	7.24948	6.38415	5.61371	7.02974	5.87486	6.68481	7.04446	6.40565
DEDD	4.11569	4.84709	4.67669	4.04908	5.03795	2.66208	4.38774	5.442	5.02113	4.69291	4.76828	5.23944
UFC1	37.3958	37.3124	42.132	47.0502	48.1507	48.0538	38.9447	33.8934	52.2243	48.3009	31.1859	36.5945
USP21	4.48097	4.12985	4.03683	3.55314	2.75797	2.89093	3.48422	5.35467	3.21247	4.26235	4.86214	6.0426
PPOX	1.58361	1.34342	1.46146	1.40788	1.47538	1.82967	2.11101	1.24718	1.64978	2.04562	1.84719	1.72865
B4GALT3	14.762	12.3583	12.1159	12.1881	11.8182	15.6412	12.3111	15.9129	9.81371	12.8055	12.7496	15.3719
ADAMTS4	0.0303651	0	0	0.0444353	0.0119589	0	0.0285185	0	0	0.0217132	0	0.0261237
NDUFS2	18.4433	18.9064	18.033	20.1321	24.5612	20.5296	20.8061	21.7939	19.6681	21.5613	16.1598	18.5977
FCER1G	0	0	0	0	0.128198	0	0	0.465649	0.17919	0	0	0
APOA2	5.81099	5.78778	7.31738	7.53176	5.16565	5.18976	3.43049	2.09005	5.66657	7.0046	4.26058	5.28498
TOMM40L	3.24383	3.15086	2.60039	1.29144	1.76601	2.19009	2.57614	3.19365	3.09869	2.93358	2.28138	2.91386
NR1I3	0	0.13065	0	0	0.186964	0	0.0668782	0.149402	0.052266	0.135785	0.221496	0.102104
PCP4L1	0	0	0	0.161234	0	0	0	0	0	0	0	0
MPZ	0.983335	0.801855	0.675847	0.959319	0.401617	0.853816	0.547279	1.1045	0.360875	0.93754	1.27445	0.563989
SDHC	11.2022	9.77341	10.962	11.115	12.1925	11.3105	10.0058	10.7688	9.99105	11.449	10.359	9.52304
CFAP126	0	0	0	0	0	0	0	0	0	0	0	0
FCGR2A	0	0	0	0.021603	0.0232562	0	0	0.0337889	0	0.0422252	0	0
HSPA6	0	0	0.0767489	0	0	0	0.0621489	0.0378647	0	0	0	0.0569301
FCGR3A	0	0	0	0	0	0	0	0	0.0583972	0	0	0
FCGR3B	0	0	0	0	0	0	0	0	0	0	0	0
FCGR2B	0	0	0	0	0	0	0	0	0.0779156	0	0	0
FCRLA	0	0	0	0	0	0	0	0	0	0	0	0
FCRLB	0.121062	0.222119	0	0.177158	0.429108	1.30082	0.0568499	0.103909	0.399859	0.519409	0.353031	0.260381
DUSP12	19.8124	15.8065	18.6413	27.4292	32.7194	22.702	17.6458	17.8331	22.1561	20.0571	17.1378	19.4198
ATF6	5.96565	6.59465	5.77743	5.20158	6.02253	6.23529	6.60203	7.34488	5.87838	6.48412	6.06558	7.12544
OLFML2B	0	0	0	0	0	0	0	0	0	0	0	0
NOS1AP	0.12114	0.20374	0.187334	0.310226	0.278305	0.0788882	0.227546	0.32348	0.433459	0.15881	0.482786	0.260548
AL512785.2	0	0	0	0	0	0	0	0	0	0	0	0
C1orf226	0.785356	0.96062	1.23474	0.702327	1.23721	0.613722	1.37684	1.71765	1.42188	0.948456	0.732859	0.930905
SPATA46	0	0.0772172	0.0488122	0	0	0	0.0790531	0.144491	0	0	0	0
SH2D1B	0	0	0	0	0	0	0	0	0.0617587	0.0802233	0	0
UHMK1	5.65072	7.66677	6.78015	4.97882	5.86105	6.81266	8.15186	9.33115	6.29602	6.62524	6.88815	7.27024
UAP1	10.0657	11.5582	11.1184	7.58198	10.823	10.7465	13.3335	11.1666	8.01626	11.4902	9.61115	12.2335
DDR2	0.0584889	0.0268281	0.0339183	0.0213977	0.0230351	0.0571333	0.027466	0.0878527	0.0482961	0.0836476	0.102336	0.113218
HSD17B7	8.76756	8.41969	8.55016	7.83263	6.93183	7.73036	7.37083	7.34677	8.31519	10.1908	8.31172	8.70118
CCDC190	0	0	0	0	0	0	0	0	0.120069	0	0	0
RGS4	0	0	0	0	0	0	0	0	0.0357194	0	0	0
RGS5	0.506044	0.327072	0.493546	0.345018	0.561659	0.606659	0.540078	0.658094	0.455843	0.296065	0.496365	0.583778
NUF2	18.1304	22.0266	21.8128	20.5729	17.6994	17.8241	20.8848	18.3854	21.8621	20.1559	18.8618	20.6969
PBX1	0.483633	0.792515	0.663693	0.583474	0.447828	0.627494	0.582513	0.604176	0.443046	0.686385	0.585663	0.736874
LMX1A	0	0	0	0	0	0	0	0	0	0	0	0
RXRG	0	0	0	0	0	0	0	0	0	0	0	0
LRRC52	0	0	0	0	0	0	0	0	0	0	0	0
MGST3	34.7279	43.0205	46.1698	48.6606	36.5925	41.6672	35.9661	29.5588	51.1164	41.9603	39.31	34.8017
ALDH9A1	24.1179	21.516	19.886	19.2256	20.8649	18.1614	23.7871	25.1854	20.1825	18.9927	19.5293	23.2382
TMCO1	20.8203	21.3425	24.2618	21.6378	23.8911	22.2589	21.8895	18.9554	23.2164	22.4224	19.3532	21.393
UCK2	7.34863	6.98585	6.96524	7.9922	9.25956	8.76143	7.07896	7.57776	7.28403	8.25527	7.5877	7.46819
FAM78B	0	0	0	0	0	0	0	0	0	0	0	0
POGK	2.75795	3.50121	3.31719	3.29529	3.66449	3.50132	3.63678	3.74071	2.78084	3.55913	3.43362	3.81073
TADA1	5.48053	5.6349	4.1762	6.52837	7.69527	6.67247	5.22183	6.80222	4.2558	4.77092	7.84422	4.98834
ILDR2	0.0565027	0.129585	0.0393197	0.0165368	0.0534067	0.0883088	0.11144	0.0646623	0.136857	0.11313	0.0527258	0.116665
MAEL	0.0498401	0	0	0	0	0	0	0.0570376	0	0	0.0581357	0
GPA33	0	0	0.0568662	0.0358745	0	0	0	0	0	0	0.057191	0
DUSP27	0.218722	0.133767	0.126839	0.186708	0.229709	0.142435	0.582025	0.438039	0.401345	0.234603	0.255127	0.109766
POU2F1	3.9473	3.51373	3.15774	2.56687	2.29441	1.70628	3.22608	3.26655	2.88471	3.60065	3.31806	3.60163
CD247	0.0777871	0	0	0	0	0	0	0	0	0	0	0
CREG1	31.4653	32.7638	37.9892	29.9573	31.9488	35.2134	31.9957	37.3343	33.8013	29.3284	31.328	37.1137
RCSD1	0	0.0251719	0	0	0.108065	0	0.0257704	0	0	0	0	0
MPZL1	62.9451	61.3583	61.5496	54.2244	58.671	56.7597	60.6805	70.0284	57.3516	53.533	60.6973	60.4256
ADCY10	0.255574	0.62131	0.266777	0.196349	0.714645	0.19972	0.600077	0.584963	0.112552	0.456884	0.298112	0.373788
MPC2	11.3123	14.1564	19.0386	17.2063	15.6174	12.011	11.8658	9.6039	16.0758	16.3101	10.7569	10.8429
DCAF6	10.9226	11.0928	9.72478	9.4027	8.10365	9.77014	10.7841	12.6209	10.1764	10.1233	12.8711	11.2805
GPR161	0.0559147	0.0641184	0.0324255	0.0306839	0	0	0.0328214	0.107982	0.0461704	0.039983	0.0163053	0.0481045
TIPRL	15.1537	15.2873	22.0683	16.8098	18.1921	16.4207	18.6939	16.645	17.9713	14.7383	16.4255	16.0762
SFT2D2	4.27163	3.64931	4.4678	3.67282	4.17965	5.14919	5.02302	3.99241	3.71771	4.52929	4.38731	3.17575
TBX19	0.494738	0.651191	0.79834	0.12591	0.406635	0.504283	0.484853	0.775426	0.663106	0.307629	0.903263	0.629197
XCL2	0	0	0	0.101592	0.437463	1.62754	0.260805	0.158898	0	0	0	0
XCL1	1.72162	2.15847	1.39773	0.755806	1.58208	2.24228	0.916253	1.77321	1.13727	1.47729	0.66939	1.87611
DPT	0	0	0	0	0	0	0	0	0	0.125635	0	0
ATP1B1	5.03213	6.19563	5.3756	6.56933	6.17499	4.5533	4.75098	3.48561	5.91931	6.02248	4.41772	4.94445
NME7	1.75028	1.96945	1.90314	1.86095	2.33725	2.11043	1.75942	2.07346	1.62592	2.07293	1.40361	1.75285
BLZF1	8.35823	10.1168	11.2899	7.36273	6.90707	6.65999	10.3573	11.6687	10.3779	8.10604	10.2525	9.46989
CCDC181	0.0396104	0.181688	0.0459408	0.115929	0.0312	0.116077	0	0.0226653	0	0.0566485	0.0462033	0.0340776
SLC19A2	10.3403	13.1307	12.3221	9.77202	9.23451	11.6426	13.0097	13.1022	9.25597	14.8389	15.3923	15.4116
F5	0.284948	0.130702	0.0508443	0.176416	0.155385	0.085644	0.0617582	0.188133	0.0241323	0.438864	0.178971	0.150859
SELP	0	0	0	0.0657871	0	0	0	0	0	0	0	0
C1orf112	4.96958	4.39011	3.7968	2.98203	2.7028	2.41435	4.59327	5.61201	3.66205	4.09887	4.5239	4.07183
SELL	0	0.158458	0.333893	0.294895	0	0	0	0.0988372	0.126781	0.164686	0	0.0990688
SELE	0	0	0	0.0125189	0	0	0	0	0	0.0489389	0	0
METTL18	2.83368	3.37485	7.20737	6.43832	8.65396	4.07916	4.66904	5.31949	4.05028	5.68782	3.82723	4.79021
SCYL3	1.24232	1.22332	1.22936	0.650464	1.34661	1.09106	1.65916	1.63041	1.38031	0.977995	1.59533	1.42178
KIFAP3	3.73488	4.75632	3.49102	3.68979	3.22736	5.01836	5.47623	4.57182	4.51106	4.0117	3.78669	4.16224
METTL11B	0	0.119546	0.151139	0.0953476	0.410575	0	0	0	0.143471	0	0	0
GORAB	2.32871	3.18537	2.8938	3.22519	2.01441	2.51845	3.3978	3.25986	3.09035	3.83589	4.07446	3.77432
PRRX1	0	0	0	0.0139217	0	0	0	0	0	0.081634	0	0
MROH9	0	0	0	0	0	0	0	0	0	0	0.0477711	0
FMO3	0	0	0	0	0.0356867	0	0	0	0	0	0	0
FMO2	0	0	0	0	0	0	0	0	0.0360926	0	0	0
FMO1	0.0217791	0.0599388	0.0505196	0	0.102929	0.255291	0.0409092	0.0747727	0.0959128	0.0311472	0.0508082	0.074948
FMO4	0.810352	1.40102	1.55439	0.957795	1.69393	1.09602	0.819615	0.856039	1.26964	0.891477	0.94523	0.911673
PRRC2C	18.6974	17.1779	13.905	14.5472	11.972	14.3712	17.7943	27.5007	15.5944	18.6103	20.8281	22.9382
MYOCOS	0.0593182	0	0.0687984	0	0	0	0	0	0	0.0424168	0	0
MYOC	0	0	0	0	0	0	0	0	0	0	0	0
VAMP4	1.14046	1.17177	1.18163	1.19049	1.3295	1.81215	1.78517	1.76631	1.54022	1.37006	1.9156	1.53061
METTL13	14.0826	14.8747	14.9543	14.3236	14.903	17.3804	13.7652	16.4329	12.8189	12.4007	17.8133	14.5316
DNM3	0.0138491	0.0254096	0	0.0405326	0	0	0.0780413	0.0237736	0	0.0198062	0.0161542	0.035744
PIGC	6.02063	7.54787	6.58233	8.64559	11.1994	9.70891	8.9118	7.28526	5.28961	5.77603	6.28718	6.87177
C1orf105	10.096	7.46783	8.33378	11.38	13.0031	8.4404	7.38911	5.62083	11.1654	5.20312	3.71327	7.6685
SUCO	7.44335	7.00155	7.18067	8.82003	9.28361	8.0377	9.16535	10.753	5.67846	5.77022	7.65058	7.50656
FASLG	0.083102	0.190589	0.192767	0	0	0.162352	0.0780482	0	0.274479	0.237696	0.0969339	0.214483
TNFSF18	0	0	0	0	0	0	0.073384	0	0	0	0	0
TNFSF4	0.238808	0.182563	0	0.0582438	0.156752	0.155515	0.149523	0.159422	0.0876403	0	0.185704	0.102725
PRDX6	167.104	188.931	192.773	235.611	223.88	203.829	182.248	153.004	205.98	206.847	166.736	188.985
SLC9C2	0.0610374	0	0	0.02233	0.0120194	0	0	0	0	0	0	0.170663
AL139142.2	0	0.0805896	0.0509439	0.128554	0.207587	0	0.247517	0.276469	0.0483592	0.753812	0.614819	0.340098
ANKRD45	0	0.0494445	0	0.0394361	0.127362	0.210594	0	0.0308406	0	0	0.125738	0
TEX50	0	0	0	0	0	0	0	0	0	0	0	0
KLHL20	5.42167	5.43047	5.19736	4.54714	5.54875	4.39533	6.11381	5.0439	5.68488	5.59116	5.42064	5.67975
CENPL	5.77906	5.0233	6.33235	7.05518	7.7711	7.26691	6.98692	6.44006	4.93891	6.07309	5.58642	4.99931
DARS2	8.1528	8.09841	9.60257	5.84179	6.19744	7.10872	7.70652	10.1509	7.33874	6.44073	7.09851	7.16827
ZBTB37	0.266008	0.432597	0.317871	0.315543	0.428579	0.740158	0.401244	0.39206	0.292868	0.311261	0.310284	0.319006
SERPINC1	1.33114	0.89551	0.617551	1.0389	1.1883	0.606799	0.916801	0.609347	1.75865	1.64989	1.44918	0.381734
RC3H1	2.19503	2.65778	2.33236	1.55618	1.44975	2.01097	2.5161	1.92302	2.22904	2.02781	2.29798	2.37519
RABGAP1L	1.39607	0.904563	0.860547	1.19649	1.1304	1.02993	0.962745	1.27926	0.978113	0.921498	1.42915	1.08348
GPR52	0	0	0	0	0	0	0	0	0	0	0	0
CACYBP	57.8058	62.0115	63.0911	54.7399	64.7367	56.9077	59.9906	53.8643	65.4042	54.1935	48.116	48.0259
MRPS14	20.6554	22.056	27.7096	22.4596	21.0339	17.4884	21.5011	16.6299	25.9042	23.4419	20.1778	17.2759
TNN	0	0.0287406	0	0	0	0	0	0	0	0.0448052	0	0
KIAA0040	0.0656059	0.0300926	0	0.120007	0.025838	0	0.0308081	0.0750802	0.0361152	0.046913	0	0
TNR	0	0	0	0.0265737	0	0	0	0.00692725	0	0	0	0
COP1	12.5081	10.6702	10.6261	8.61513	11.149	11.2218	9.83151	11.1914	9.59442	10.5692	10.979	11.9309
PAPPA2	0.0287094	0.0263372	0.0499465	0.0525153	0.203522	0.0841317	0.0539268	0.0533899	0.0790206	0.082117	0.0837196	0.0246992
ASTN1	0	0	0	0	0	0	0	0	0.0281609	0.024387	0	0
BRINP2	0.0396905	0	0	0	0	0	0.0931919	0	0	0.113526	0	0.0341465
SEC16B	0	0	0	0	0	0	0	0	0	0	0	0
RASAL2	2.71371	2.52986	2.51793	2.54011	2.26076	2.56006	3.11811	3.72672	2.3202	2.99291	2.80608	3.02875
CLEC20A	0	0	0	0	0.0366933	0	0	0	0	0	0	0
TEX35	0	0	0.0450648	0.142148	0	0.113863	0	0	0	0.222273	0	0
RALGPS2	1.53854	2.87772	2.37923	2.03881	1.37345	1.85355	2.8498	2.52859	2.47496	2.37147	2.58226	2.22812
ANGPTL1	0.0922108	0	0	0	0	0	0	0	0	0	0	0
FAM20B	6.27431	7.60302	6.6744	6.83392	7.12153	6.92829	7.69838	6.779	5.8638	6.63233	6.63677	4.54855
TOR3A	0.841161	0.51444	0.60394	0.762002	0.914964	0.391269	0.846435	0.687596	0.926096	1.03113	0.607389	0.93043
ABL2	1.66282	1.56343	1.606	1.61066	1.58476	1.94219	1.38941	2.36683	1.68739	1.92107	1.67039	2.2502
SOAT1	10.2806	11.7119	12.1834	9.3576	9.99427	8.68583	12.0324	12.5534	9.76512	10.3624	10.0846	9.66354
AXDND1	0.0257672	0.0236382	0	0.103694	0.182665	0.15102	0.0726006	0.0442324	0.255321	0	0.120224	0
NPHS2	0	0	0	0	0	0	0	0	0	0	0	0
TDRD5	0.0737296	0.101456	0.0427565	0.188813	0.11615	0.216062	0.0346229	0.0421885	0	0.369054	0.0430007	0
FAM163A	0	0	0	0	0	0	0	0	0	0	0	0
TOR1AIP2	3.69882	4.63992	4.47313	4.13861	4.72046	3.21524	4.91808	4.72524	4.30566	4.2616	4.16904	3.87939
TOR1AIP1	4.09579	4.16904	3.80409	4.25644	4.49218	3.47485	4.78157	4.54721	4.23988	4.76074	4.03519	3.91677
CEP350	4.13059	3.23072	3.21927	2.46438	2.67457	2.8185	4.307	5.77233	3.24316	3.66365	4.27423	4.5258
QSOX1	15.1572	13.6575	12.4884	12.1013	11.8194	15.5383	11.8773	15.3309	13.07	14.1701	15.626	17.9472
LHX4	1.30726	0.795538	0.900701	1.25954	2.16133	1.99761	1.13051	2.24406	1.01175	0.814463	1.1776	1.43644
ACBD6	10.3491	11.5154	10.1257	10.7662	12.3879	10.8539	10.0728	9.2263	10.3133	10.2156	12.1691	12.2547
XPR1	3.6215	3.96895	4.15941	3.57174	3.23429	2.82316	4.52674	5.39994	3.3081	3.30163	4.48123	3.6084
KIAA1614	0.123117	0.091767	0.0535473	0.0506712	0.109097	0.0300657	0.101176	0.110075	0.135548	0.154065	0.305168	0.145639
STX6	6.80685	6.32221	4.94473	4.5019	3.90192	6.3178	5.86963	7.79676	5.60062	5.45632	6.95086	6.43959
MR1	0.16784	0.200163	0.233597	0.319294	0.310677	0.163949	0.173396	0.240097	0.13859	0.504073	0.215353	0.404309
IER5	13.1309	12.0975	11.3406	11.0605	10.8593	10.8321	8.7083	10.0538	11.5077	11.305	15.6661	15.2934
CACNA1E	0	0	0	0.0376986	0	0	0.0161299	0	0	0.0368428	0.0100165	0
ZNF648	0	0	0	0.125841	0.0677354	0.0840011	0	0.0492064	0	0	0	0
GLUL	20.2809	20.4457	19.0494	20.2346	20.2711	22.0931	20.8421	21.2863	18.5228	18.5207	21.5897	22.8282
TEDDM1	0	0	0	0	0	0	0	0	0	0	0	0
RGSL1	0	0.0158814	0	0	0	0	0	0	0.0095299	0.074275	0	0
RNASEL	1.53695	1.37471	0.950709	0.730962	1.11982	1.65145	1.21493	1.30452	0.62045	1.83171	1.22505	1.168
RGS16	48.1615	48.5707	41.013	41.4353	47.1521	40.4778	43.4415	42.7986	48.078	55.4721	55.0089	53.086
RGS8	0.0234699	0	0	0	0	0	0	0	0	0.0671308	0	0
NPL	0	0	0	0	0	0	0.0592382	0.0180457	0	0	0	0
DHX9	75.9468	80.2786	68.6141	65.4626	61.3975	74.7974	74.2909	92.3376	67.2749	66.9378	73.3665	80.1997
SHCBP1L	0	0.0482673	0	0.0384972	0	0	0	0	0	0	0	0
LAMC1	77.3004	73.85	68.4288	62.104	53.6468	65.7271	80.4001	109.386	54.1993	63.4502	76.3853	64.3514
LAMC2	1.45075	1.37488	1.52964	2.16684	2.1721	1.61622	1.10353	1.59851	0.554412	1.1317	1.27266	1.62976
NMNAT2	1.42335	0.783445	0.990495	1.69835	1.44885	1.36897	0.678676	1.21541	0.843805	0.939503	0.791814	1.08324
SMG7	17.5912	14.9436	14.9765	13.0161	11.8353	14.834	17.425	23.6506	13.2301	16.9698	18.2197	16.5298
NCF2	0.0535849	0.0983149	0	0.196036	0.379866	0	0.150978	0.214631	0	0	0	0.1383
ARPC5	37.4298	39.0586	43.1292	44.0598	38.6314	40.2913	44.0026	33.5988	44.0953	37.7847	37.7254	35.8925
RGL1	8.08883	9.08907	8.50688	9.84606	8.40971	10.3136	8.43021	9.19771	7.89617	9.47449	11.9708	11.2845
APOBEC4	0	0	0	0.0432712	0	0	0	0	0	0	0	0
COLGALT2	0	0.0184388	0	0	0.0158318	0	0.0188771	0.0345031	0	0.0574903	0	0.017292
TSEN15	8.85496	9.90889	10.6003	9.11341	11.0773	9.46884	10.643	8.80427	9.70672	8.91201	6.49701	7.84313
C1orf21	2.24382	2.45051	2.82549	2.69458	2.12088	2.58843	3.03728	2.57601	3.137	2.91356	2.31817	2.98447
EDEM3	5.85045	7.00852	6.3774	4.64843	3.46806	4.83111	7.63776	8.5072	5.10204	5.31922	7.35187	6.0451
FAM129A	0.0187406	0.0171922	0	0.0137122	0	0	0	0.042894	0	0	0	0
RNF2	17.4886	15.4605	16.1286	13.4303	17.1736	14.374	18.8309	16.6197	15.7344	16.665	20.1074	17.1005
TRMT1L	8.77288	9.13952	8.00381	4.16711	4.97332	4.83489	10.3998	9.58591	8.36623	6.37534	8.54915	7.84775
SWT1	2.22535	1.56217	2.0648	1.82647	1.11268	1.58779	1.63566	2.24775	2.04526	2.15861	1.30916	2.56378
IVNS1ABP	20.6188	18.4069	16.6848	19.01	20.7453	23.1755	20.4892	23.4039	15.9907	17.871	18.5458	22.3011
HMCN1	0.0337793	0.0232412	0.0391779	0.0123579	0.0266071	0.0164982	0.0634501	0.0821471	0.0464877	0.0120773	0.0197009	0.0217958
PRG4	0	0	0	0	0.0735031	0	0	0.0177988	0	0.0444855	0	0.147184
TPR	13.2695	14.2768	11.4782	12.9532	9.89666	11.8389	15.9585	21.2267	11.9239	14.5078	15.3892	16.6295
ODR4	11.1711	12.2094	11.9959	13.7544	10.7107	14.9761	12.6082	14.0187	10.1574	13.1391	11.9072	15.9903
OCLM	0.35497	0	0	0.389588	0.2796	0.693484	0.333382	0.710905	0	0	0.414052	0.305388
PDC	0	0	0	0	0	0	0	0	0	0	0	0
PTGS2	0.0297773	0.109268	0.207218	0.337707	0.105546	0.174523	0.0838992	0.204465	0	0.0851716	0.243135	0.307416
PLA2G4A	0.818591	1.00127	0.126589	0.15972	0.558811	0.106616	0.25627	0.59331	0.420582	0.0780468	0.413764	0.42255
BRINP3	0	0	0	0	0	0	0	0	0	0	0	0
RGS18	0	0	0	0	0	0	0	0	0	0	0	0
RGS21	0	0	0	0	0	0	0	0	0	0	0	0
RGS1	0.0190547	0	0	0	0.0300178	0	0	0.0218064	0	0	0	0
RGS13	0	0	0	0	0	0	0	0	0	0	0	0
AL136454.1	15.329	13.5109	9.06372	8.0271	4.26149	3.22962	25.406	9.63126	21.3442	14.6151	22.2628	19.911
RGS2	0.673697	1.03005	1.04182	3.12191	4.83484	3.21729	1.47636	1.28498	0.659309	1.3917	0.78583	2.18958
UCHL5	6.08884	6.96868	7.32149	7.84167	7.44913	8.14503	7.55468	7.24444	6.04236	5.4235	6.58027	6.07933
TROVE2	2.05127	1.88969	1.48944	1.86034	2.10453	2.34049	2.35554	2.57929	2.07811	2.57616	2.36254	2.67679
GLRX2	2.08438	3.03627	3.94126	3.41992	2.05972	3.57853	3.33388	2.45044	4.9652	2.22217	1.8861	2.56486
CDC73	4.57707	4.4815	4.60246	4.99124	4.58743	4.80057	6.55141	6.89592	4.46586	4.1646	4.56886	4.84645
B3GALT2	0	0	0	0	0	0	0	0	0	0	0	0
KCNT2	0	0	0	0	0	0	0	0	0.0486589	0	0	0
CFH	0	0	0	0	0	0	0	0	0	0.0275488	0	0
CFHR3	0	0.038138	0.33752	0	0.392951	0.243657	0.214746	0.237883	0.0457708	0.0594554	0	0.214597
CFHR1	0.071414	0	0	0	0	0	0	0	0	0	0	0
CFHR4	0	0	0	0	0	0	0	0	0	0.0906239	0	0
CFHR2	0	0	0	0	0.211615	0	0	0	0	0	0	0
CFHR5	0	0	0	0	0	0	0	0	0	0	0	0
F13B	0	0	0	0	0	0	0	0	0	0.116061	0	0
ASPM	12.3361	11.6275	10.3045	8.1773	7.4579	10.3468	14.2252	15.4618	11.1938	11.3975	12.9017	12.2248
ZBTB41	1.19111	1.14313	1.0733	1.13297	1.03924	1.4857	1.69522	1.54137	0.645602	1.32346	2.06267	0.961675
CRB1	0	0	0.0143048	0	0	0	0	0	0	0	0	0
DENND1B	0.855605	1.00294	1.06815	0.95209	0.739459	0.940245	1.14955	1.22396	0.961624	1.11317	1.13663	1.06325
C1orf53	6.16288	8.00936	8.0413	11.555	13.9562	11.5384	9.64681	7.34674	11.0259	10.4664	7.48818	5.30205
LHX9	0	0	0	0.0219878	0	0	0.0141118	0.0171954	0	0	0	0
NEK7	11.0843	13.1862	11.7942	6.84396	8.82093	8.0472	12.734	15.1647	11.6524	11.3522	14.3973	11.5663
ATP6V1G3	0	0	0	0	0	1.26313	0	0	0	0	0	0
PTPRC	0	0	0	0	0.0404395	0	0	0	0	0	0	0
NR5A2	0.0207563	0.0380825	0.0842573	0.030374	0.147142	0	0.0779759	0.136584	0.251373	0.118738	0.048422	0.214284
ZNF281	34.3281	33.9764	33.2902	32.9972	33.9065	34.6596	39.1793	38.6711	35.8711	37.2676	35.5741	34.3175
KIF14	19.2105	19.7594	19.7801	14.1822	12.4653	13.837	24.522	26.3336	18.4798	19.8422	20.9871	22.602
DDX59	19.6208	19.3038	21.6982	29.2261	34.1582	30.8234	21.345	21.671	21.1383	20.9827	21.4946	21.3796
CAMSAP2	28.91	29.2881	25.8322	24.954	21.1348	28.9493	32.6182	37.9507	23.9773	26.4865	30.1096	29.1328
GPR25	0	0	0	0	0	0	0	0	0	0	0.149519	0.330836
INAVA	34.8981	33.3176	26.9276	26.0645	22.5911	28.2284	31.0608	37.5827	25.8167	28.6232	35.5169	23.777
KIF21B	0.891018	0.681164	0.56913	0.321247	0.305144	0.353192	0.545759	0.772157	0.398082	0.35089	0.617568	0.499931
CACNA1S	0.0508744	0.0233354	0.0295025	0.111672	0.0601086	0.0993904	0.119451	0.189219	0.224045	0.181894	0.26704	0.284494
ASCL5	0	0	0	0.0566627	0	0	0	0	0	0	0.180663	0
TMEM9	68.5696	62.0401	58.3564	56.3583	66.9527	55.5885	62.1036	63.7039	62.2787	60.2371	63.7384	64.129
IGFN1	0.0129495	0	0	0	0.0102	0	0	0.0074098	0	0	0	0
PKP1	0.0252611	0.0231739	0	0.0277246	0.0596924	0	0	0.0144545	0.0556236	0	0	0
TNNT2	2.40997	2.49835	2.21856	1.58937	2.51967	1.58348	2.01981	2.21382	1.80854	1.7774	1.63875	1.90599
LAD1	35.4392	26.1659	26.3655	28.815	29.5826	29.8861	26.5764	33.5826	25.8464	23.2633	30.2215	28.9966
TNNI1	0.0834113	0	0	0.122061	0.0574882	0	0	0.0238642	0.0459168	0.059645	0.0486473	0
PHLDA3	290.119	255.048	221.492	192.721	198.076	217.778	179.334	200.468	240.805	271.042	290.788	266.457
CSRP1	59.7372	50.7699	48.7027	60.1029	69.8344	66.4404	50.506	57.331	53.1962	43.6026	44.7861	46.3369
NAV1	9.98204	9.68934	9.45802	8.79919	7.50482	10.2728	10.261	14.3604	8.83967	10.2883	11.8513	12.8441
IPO9	47.8393	43.8262	41.1823	40.1915	42.4062	45.9844	44.021	56.5976	39.129	44.4626	46.1176	48.6397
SHISA4	1.07833	0.247307	0.677443	0.854743	0.424684	0.877778	1.01275	0.591316	1.18721	1.67068	1.25781	0.850398
LMOD1	0.0987765	0.036246	0.114563	0.346911	0.311214	0.308758	0.185539	0.24869	0.0435001	0.0565058	0.230435	0.237942
TIMM17A	180.59	188.633	212.533	227.816	259.268	223.106	220.34	196.102	190.023	197.335	188.533	202.933
RNPEP	146.479	134.81	125.743	113.809	105.005	120.044	117.897	125.35	126.563	110.257	138.402	139.23
ELF3	14.8147	12.8401	13.2474	10.7359	11.884	11.722	11.2704	15.2375	11.9267	14.8373	16.0971	17.3067
GPR37L1	0	0.0218477	0.138108	0.104552	0.0187588	0	0.0447344	0.0272547	0	0.102179	0.222236	0.0409779
ARL8A	1.42994	2.69647	2.2113	1.04627	1.15761	0.6984	2.64866	2.79559	1.31194	1.59057	2.22393	2.3579
PTPN7	0	0	0	0.0194376	0	0	0	0.015201	0	0.0379927	0	0
LGR6	6.47032	5.99851	5.04264	4.38354	4.53022	5.71841	4.11552	7.42429	4.35334	6.14451	8.32595	6.90664
UBE2T	246.219	272.314	309.418	322.61	383.43	304.201	323.432	231.888	306.319	286.593	222.228	248.882
PPP1R12B	6.13989	5.41055	4.26233	3.8604	3.88305	4.59729	5.87839	8.95683	4.17725	5.51137	5.70688	4.67043
SYT2	0.121093	0.185147	0.0234077	0.0590679	0.111279	0.0788577	0.227458	0.219419	0.144431	0.202044	0.16479	0.121542
KDM5B	20.1743	20.4399	16.7474	9.22132	8.73562	11.0969	17.1569	24.8672	15.8276	21.5481	24.508	20.9653
RABIF	29.862	33.0513	30.3661	42.1164	44.7798	36.4544	29.8045	28.1339	38.2798	34.0732	31.1044	30.4124
KLHL12	32.5764	28.7501	31.0202	28.0694	27.4687	32.2312	30.6367	37.1544	25.4343	27.2269	30.7337	30.5152
ADIPOR1	166.233	149.703	142.99	151.974	161.378	144.956	154.093	188.13	131.272	136.858	147.074	169.435
CYB5R1	66.3083	65.2875	66.9667	71.9275	84.0717	82.4827	65.6783	69.7347	64.4128	70.2198	68.5073	77.2606
TMEM183A	71.6089	68.6595	61.629	65.4831	75.8505	75.1834	67.8946	63.5531	58.781	62.422	56.208	59.4273
PPFIA4	0.484897	0.778457	0.328063	0.153743	0.114582	0.284195	0.318786	0.693652	0.355906	0.416084	1.18777	1.26541
MYOG	0	0	0	0	0	0	0	0	0	0	0	0
ADORA1	0	0	0	0.0273917	0.176927	0	0	0.0321321	0	0	0	0
MYBPH	0	0	0.100815	0.190801	0	0.509451	0	0	0.0957003	0.248626	0	0.149564
CHI3L1	0.0460377	0	0	0	0.108788	0	0	0.105372	0	0	0	0
CHIT1	0	0	0	0.0297021	0	0	0	0	0	0	0	0
BTG2	63.7659	59.4108	56.664	40.3273	43.0995	48.5295	61.1975	61.1377	53.8204	61.4881	63.493	69.4245
FMOD	0	0	0	0	0	0	0	0.0131986	0	0.0659761	0	0
PRELP	0	0	0.0316638	0	0.0430079	0	0	0	0	0	0	0
OPTC	0	0	0	0.0422364	0	0	0	0	0	0	0	0
ATP2B4	35.9114	38.0006	34.0226	28.0826	25.8011	26.7231	43.6941	44.6346	28.0761	35.9509	38.6129	35.9913
LAX1	0	0	0	0.071794	0	0	0.184309	0.0842187	0	0.0701641	0	0.0844161
ZC3H11A	0.0980757	0.0393628	0.0142188	0.0627903	0.0965645	0.0119753	0.0402987	0.0350747	0.0674867	0.140262	0.0428999	0.0316412
ZBED6	0.0125708	0	0	0.0183957	0.0247543	0.0122795	0.0413222	0.0611414	0.0276803	0	0.0439895	0.0216299
SNRPE	540.144	743.198	946.278	929.175	1055.28	957.095	789.609	529.374	892.348	678.254	504.212	535.072
SOX13	40.6832	37.4963	31.3546	31.6237	29.7965	39.3477	36.4714	50.9261	29.9965	41.3539	47.1587	50.7453
ETNK2	6.05203	6.19568	3.84533	3.74789	3.85507	3.97544	5.40389	4.53704	4.19101	5.69491	5.32009	5.61416
REN	0	0	0	0	0	0	0	0	0	0	0	0
KISS1	0.221293	1.21805	2.5666	2.42874	0.697225	0.432327	0.623505	0.633125	1.21819	0.31648	0.516251	1.90383
GOLT1A	3.03849	2.34398	2.72317	3.03165	2.61091	3.3728	2.65913	2.01524	1.52059	3.55539	3.86643	2.85172
PLEKHA6	14.157	13.0135	11.0714	14.7203	13.6824	17.7203	13.6443	15.0318	11.6297	15.6098	17.7555	14.887
PPP1R15B	44.5146	46.1511	41.498	36.5128	32.7813	43.9226	43.2875	44.0384	37.8393	42.7134	49.0877	44.4687
PIK3C2B	4.84156	4.82376	4.08827	5.12167	5.13945	4.98168	5.39237	5.79346	4.35793	4.83855	5.58909	4.85353
MDM4	12.0438	12.4215	12.3981	17.5358	17.7494	18.2804	15.3004	13.1387	10.7334	13.6979	12.7848	10.7907
LRRN2	0.0828533	0.177351	0.0160158	0	0.0870151	0	0.181567	0.221243	0.0304064	0	0.161073	0.106921
NFASC	0	0	0.0171098	0	0	0	0	0	0	0	0.0344151	0
CNTN2	0	0	0	0.0064548	0	0	0	0	0	0.0126165	0	0
TMEM81	2.23801	1.02655	1.09292	0.51711	1.94838	0.69036	1.99128	0.808803	1.42652	0.842285	1.78614	1.31738
RBBP5	5.00544	5.24551	6.40454	5.44798	5.41588	4.14122	7.02646	5.68752	5.56969	6.649	5.77624	4.6894
DSTYK	0.837258	0.707669	0.807405	0.509359	0.385318	0.330817	0.839353	0.952785	0.662867	0.511249	0.647419	0.752684
TMCC2	0.084172	0.0514782	0	0	0.0442	0.054814	0.131755	0.128437	0	0	0	0.0724149
NUAK2	6.93063	7.34096	8.7522	12.6942	12.4804	12.5156	6.12373	6.84873	5.07022	8.11854	10.8232	10.5718
KLHDC8A	0	0	0	0	0	0	0	0	0	0.0614584	0	0
LEMD1	0.142698	0	0	0.0522049	0	0.139391	0	0	0.23566	0	0.166449	0.245532
CDK18	0.114842	0.126423	0.0799173	0.0168055	0.162824	0	0.086286	0.131426	0.0252875	0.032848	0.133956	0.0790404
MFSD4A	0	0.0994355	0	0.277578	0.106721	0.105879	0	0.0310111	0.119336	0.0387538	0.0316081	0.0699385
ELK4	1.55062	1.53511	1.13152	1.13929	1.40459	2.01957	1.58981	1.60448	1.03854	1.51536	1.22088	1.30068
SLC45A3	0.127145	0.0388798	0	0.0310099	0.0333828	0	0	0.048502	0	0.303059	0.543793	0.583388
NUCKS1	95.7534	98.9347	99.8815	122.611	85.5983	99.2935	119.509	108.059	105.356	90.957	87.5216	89.9772
RAB29	3.87998	4.98686	4.03132	2.33619	2.48312	2.64514	3.24545	3.89682	3.87128	4.2484	4.99721	4.39854
SLC41A1	1.28341	0.860383	1.11639	1.19187	0.845661	1.44653	0.927198	1.3487	0.842364	1.11186	1.18035	1.17846
PM20D1	0	0.165187	0	0	0	0	0	0	0	0	0	0
SLC26A9	0	0	0	0.0203977	0	0	0	0.0159519	0	0	0	0
RAB7B	0	0	0.0493683	0.0934334	0.0670554	0.37421	0.0399769	0.0608906	0.234318	0	0	0
CTSE	0	0.107775	0.204386	0.0429796	0.277611	0	0.0551685	0.0672236	0.194016	0	0	0.151608
RHEX	0	0	0	0	0	0	0	0	0	0	0	0
AVPR1B	0	0	0	0	0	0	0	0	0	0	0	0
FAM72A	1.88707	1.08435	1.90005	1.48695	1.04538	1.05333	1.67493	1.99346	1.36986	1.24559	0.483772	1.05259
SRGAP2	1.72661	1.46917	1.70072	1.12785	0.914555	1.48616	1.57461	1.82704	1.34444	1.16666	1.38937	1.59308
IKBKE	0	0.075934	0.048001	0.121127	0.0325991	0.161709	0.116609	0.0710449	0	0	0.144825	0.213634
RASSF5	0	0	0	0	0	0	0	0	0	0	0	0
EIF2D	5.93421	5.50636	6.1605	4.89004	5.21826	4.97943	5.87483	5.91723	4.43415	5.98248	5.2879	6.34399
DYRK3	0.0361846	0.0331949	0	0	0	0	0	0.0207051	0	0	0	0
MAPKAPK2	13.296	11.7514	8.372	8.6612	9.32398	9.86417	9.3963	13.611	11.9003	9.78841	11.67	11.4066
IL10	0	0	0	0	0	0	0	0	0	0	0	0
IL19	0	0	0	0	0	0	0	0	0	0	0	0.0521768
IL20	0	0	0	0	0	0	0	0	0	0	0	0
IL24	0	0	0	0	0	0	0	0.0453649	0	0	0	0
FCMR	0	0	0	0	0	0	0	0	0	0	0	0
PIGR	0	0	0	0	0	0	0	0.0205158	0	0	0	0
FCAMR	0	0	0	0	0	0	0	0	0	0	0	0
C1orf116	0.0570326	0.0261601	0.198442	0.125189	0.044923	0	0.0535642	0.0652687	0.0313957	0	0	0.0981325
PFKFB2	1.40018	0.832798	0.901203	1.50295	2.06033	1.21742	1.3656	2.01618	1.03335	1.18827	1.31017	1.45611
YOD1	4.00602	4.16061	4.60441	3.09838	4.42519	3.00832	3.95447	4.98379	3.47014	4.62808	5.13587	4.0571
C4BPB	0.389926	0.491849	0.113061	0.962895	0.940599	1.57116	0.228883	0.390457	0.0536623	1.18501	0.397974	0.335461
C4BPA	0	0	0.447288	0	0.101256	0	0	0	0	0	0	0
CD55	26.1981	29.3445	25.765	28.1653	31.0213	29.3653	27.336	28.7506	24.7793	30.8206	25.1067	27.8507
CR2	0	0	0	0	0	0	0	0	0	0	0	0
CR1	0	0	0	0.0182466	0.00982144	0	0.0585532	0	0	0	0	0
CR1L	0	0	0	0	0	0	0	0	0	0	0	0
CD46	8.64841	9.04126	9.11112	8.33173	8.17454	7.60316	9.18853	10.4077	7.96448	7.4855	8.80589	7.88218
CD34	0	0	0	0	0	0	0	0	0	0	0	0
PLXNA2	7.25793	6.08903	5.55911	5.99775	5.03085	6.90621	5.7954	8.88911	5.93512	7.58749	8.90421	6.76327
CAMK1G	0	0.0537866	0	0	0	0	0	0	0	0	0	0
LAMB3	1.1379	0.997829	1.02864	0.722388	1.00174	1.27499	0.848674	1.10115	0.552706	1.34018	0.546535	1.12292
G0S2	0	0	0	0	0	0	0	0	0	0	0	0
HSD11B1	0	0	0	0	0	0	0	0	0	0	0	0
TRAF3IP3	0.101224	0	0	0.0740636	0.159462	0.039551	0.0190135	0.0405445	0.0334334	0.0289529	0.118072	0.139336
C1orf74	0.736918	0.537751	0.52447	0.870057	0.791523	1.07976	0.471888	0.910421	0.553178	0.455093	0.761895	0.922161
IRF6	4.64528	5.50801	4.19653	3.26014	3.08647	3.88938	5.41637	5.59638	3.27039	3.97701	4.81026	4.06439
UTP25	3.13763	2.51078	2.6482	2.26256	1.99501	3.24954	3.11723	3.56478	2.53049	1.78409	2.78679	2.40666
SYT14	0	0	0	0	0	0	0	0	0.0124041	0	0	0
SERTAD4	5.61062	5.30501	4.69325	6.63551	7.50496	6.47577	6.01064	6.84782	3.93379	4.45322	5.17198	5.64171
HHAT	1.72466	1.47379	1.61667	1.19276	1.46082	1.22313	1.68634	1.66279	1.67771	1.55424	1.81881	1.44311
KCNH1	0.0159903	0	0	0	0	0	0	0.0365989	0.0352097	0	0.0373035	0
AL590132.1	0	0	0	0	0	0	0	0	0	0	0	0
AC092017.3	0	0	0	0	0	0	0	0	0	0	0	0
RCOR3	2.91636	3.0395	3.05221	2.71466	2.96317	3.37131	2.78762	3.32764	3.31533	3.14662	3.20048	3.38492
TRAF5	0.0347809	0	0	0	0	0	0	0.00995091	0	0.0497417	0	0
RD3	0	0	0	0	0	0	0	0	0	0	0	0.0316412
SLC30A1	13.1559	12.6474	12.4827	21.4015	21.9555	23.9941	14.3882	16.1874	10.6345	15.9455	17.0674	18.2967
NEK2	14.6758	15.7884	14.1403	14.6141	14.1352	13.9642	18.711	15.5623	14.6228	13.9561	14.4576	14.1523
LPGAT1	0.641923	0.507094	0.765195	0.397926	0.449444	0.522537	0.736859	0.714217	0.687108	0.43352	0.519977	0.57527
INTS7	5.25844	4.90527	5.208	4.31224	4.96799	6.66599	6.1317	6.90528	4.81366	4.49952	6.40935	5.47702
DTL	10.1172	9.8522	8.27312	11.3491	9.41455	9.22802	11.2105	11.0943	8.50342	10.3383	9.17662	9.08845
PPP2R5A	32.2202	31.7781	27.6882	21.219	21.825	25.363	28.5657	37.7768	23.9125	27.4248	32.8463	31.8485
TMEM206	2.26138	1.87696	1.99832	1.7728	1.59038	0.946699	2.6801	2.26445	1.74873	1.69405	2.38656	2.57085
NENF	15.2421	17.4229	23.9916	26.9073	21.3912	21.7424	13.8607	11.9403	23.8398	15.7433	14.957	16.5474
ATF3	15.4372	15.8006	13.5127	16.6373	16.0138	20.03	15.3556	15.9777	13.8747	26.2152	22.967	27.6979
FAM71A	0	0	0	0	0	0	0	0	0	0	0	0.0585602
BATF3	0	0.212212	0	0.2962	0.637731	1.01684	0	0.165457	0.191013	0.165414	0.202371	0.099507
NSL1	12.7519	14.0204	17.3253	12.5995	12.2798	12.8872	13.021	14.363	14.2506	14.5897	13.1074	13.7753
TATDN3	3.37568	4.16068	4.58772	5.4702	4.63274	4.81466	2.50908	3.64986	4.26375	5.1535	4.20326	3.34959
SPATA45	0.310072	0	0	0	0.244236	0	0	0	0.341381	0	0	0.133381
FLVCR1	4.50572	4.39038	4.15241	3.54624	4.85355	4.18717	4.54051	5.03097	4.11603	4.37136	4.63068	4.85069
VASH2	0.103608	0.110888	0.0400554	0.0884426	0.18362	0.236148	0.081089	0.11857	0.0570347	0	0.161137	0.14856
ANGEL2	2.63076	2.55186	2.58852	2.70588	2.68364	2.4434	3.30111	3.26361	2.4097	1.85034	2.96802	2.82912
RPS6KC1	3.25706	3.51113	2.92507	2.24404	2.94483	2.42641	4.65394	4.61939	2.72085	3.69745	4.37571	3.51082
PROX1	0.0702942	0	0	0	0	0	0	0	0	0	0	0.0151189
SMYD2	22.8654	20.196	20.6575	21.0859	27.5654	22.9467	25.8904	26.6448	20.5103	19.1845	17.8931	21.9907
PTPN14	4.40006	4.67728	3.7741	4.6272	4.92857	4.85372	4.82777	5.27242	3.6609	4.49822	5.04949	4.64187
CENPF	18.6894	18.4441	16.5938	13.876	10.9787	15.7193	18.744	27.3171	15.0205	15.2885	18.9665	20.0278
KCNK2	0	0.073623	0	0	0	0	0	0	0	0	0	0
KCTD3	11.1728	10.162	10.7618	8.29139	7.75999	10.2609	12.9747	15.145	10.058	8.26249	9.07815	9.72172
USH2A	0.0229538	0.00701906	0	0	0	0	0	0	0	0.0109424	0.0178495	0.00658253
ESRRG	0.0862701	0.158284	0.158425	0.0841631	0.271811	0.112361	0.148543	0.238594	0.221623	0.452388	0.469603	0.581389
GPATCH2	1.18121	1.67838	1.77172	1.5206	2.01472	1.61363	1.32624	1.82441	1.25159	1.6766	1.3571	1.91018
SPATA17	0.120412	0.0662776	0.0418968	0.334792	0.037938	0	0.0904712	0.10335	0.238626	0.206647	0.0561815	0.0621556
RRP15	6.51828	7.0661	8.03326	9.2765	8.1051	7.50455	7.71076	6.46878	8.26114	6.51834	6.23348	6.7893
TGFB2	0	0.0279427	0	0	0	0	0.0286071	0.0348581	0	0	0	0
LYPLAL1	7.22063	8.07985	10.7981	9.61815	12.4167	8.52593	9.43946	5.53918	9.26011	9.1161	8.85438	8.03243
SLC30A10	0	0	0	0	0	0	0	0	0.0299374	0.116664	0	0
EPRS	51.9342	51.4329	49.2325	46.8041	38.9911	43.8408	59.7666	59.0635	48.3669	46.565	44.6278	49.1505
BPNT1	7.86247	5.10909	6.69314	8.68457	6.2526	9.40336	10.5795	4.29707	4.68887	6.12679	8.55384	2.14635
IARS2	39.9493	36.5448	37.7051	27.7694	35.0869	35.8404	39.2888	46.2681	32.4326	31.3277	35.1302	36.1516
RAB3GAP2	5.52869	4.97448	4.6179	4.11739	4.27714	5.09681	5.52011	7.15596	4.84284	5.82437	5.82968	5.82648
MARK1	2.6357	1.91308	1.96517	1.57882	1.61979	2.31998	2.77464	2.70972	1.43497	1.57405	1.82437	2.31738
C1orf115	5.67733	4.70218	5.03848	5.29762	4.81587	5.07424	5.56953	8.61471	4.2008	3.02423	6.97083	7.87028
2022-03-02	0	0.0554228	0	0.0884086	0.237935	0.590142	0.170221	0.0691391	0	0.0864015	0.211411	0.155928
2022-03-01	5.82134	6.09437	5.57237	5.85277	5.40626	7.41634	5.70607	6.80262	6.00799	5.81684	5.73269	5.91946
HLX	0.291063	0.254298	0.192903	0.0608473	0.174676	0.108311	0.208276	0.158617	0.305193	0.0396439	0.355675	0.310028
DUSP10	0.242291	0.246968	0.124895	0.551537	0.296871	0	0.353976	0.308089	0.207476	0.0770023	0.502433	0.231608
HHIPL2	0	0.175048	0	0.0349038	0	0.0931955	0.224012	0.191073	0.0525202	0.0341114	0.0556434	0.287282
TAF1A	6.85576	5.19551	7.16572	2.85509	3.62852	3.33519	6.59153	5.62851	4.59444	6.78192	4.36192	4.33619
MIA3	5.63045	5.34919	5.34948	4.82513	4.26484	5.72596	5.82408	7.46304	4.95918	4.85347	5.64094	6.34363
AIDA	8.89773	8.74073	8.75029	8.21927	8.80443	10.9368	10.2194	10.9251	5.89811	7.87361	5.75153	6.2515
BROX	7.62429	9.75449	9.55534	10.2235	11.4898	9.5095	11.2144	9.96021	9.60817	9.3043	7.79083	8.9581
FAM177B	0	0	0.209725	0	0	0	0	0	0	0	0	0
DISP1	1.13693	1.52437	1.08196	0.437267	0.562577	0.512575	1.04041	1.50963	0.770296	1.56344	0.884112	0.877805
TLR5	0	0.0370722	0.187479	0.0591364	0.0159154	0	0.0379536	0.0115618	0	0.144485	0.0471374	0.0869165
SUSD4	0.199868	0.061118	0.115906	0	0	0	0.0469283	0.0953048	0.110025	0.0952801	0.155423	0.0286584
CCDC185	0	0	0	0	0	0	0	0	0	0	0	0
CAPN8	0	0	0	0	0	0	0	0	0	0	0	0.0259979
CAPN2	23.6005	22.5837	23.0259	20.5063	21.1548	19.1401	21.9641	28.4791	21.2878	19.1411	21.2424	23.5741
TP53BP2	6.54718	5.75395	4.63206	4.60842	4.5485	4.93727	6.62864	7.4552	3.93572	5.56186	5.22365	6.43251
FBXO28	5.42544	5.35819	5.17855	4.8909	5.06069	5.75612	6.22919	6.60257	5.07299	5.92147	6.08624	6.13044
DEGS1	9.9503	12.9053	10.6361	8.87806	11.2036	9.01888	12.0989	9.95937	10.5773	7.62819	9.56897	8.47994
NVL	6.07962	5.41281	4.19673	4.34102	4.22386	5.25408	6.73553	6.76173	5.13228	2.9604	5.11427	5.23042
CNIH4	7.74019	9.0064	11.7614	8.23046	12.6662	8.38751	10.9403	7.36109	10.1651	9.00091	7.00023	6.97677
WDR26	7.50462	7.74348	8.06571	5.22952	6.1026	5.90643	8.44445	9.98705	6.31876	7.42089	9.79583	9.60463
CNIH3	0	0	0.256459	0	0.116113	0.0959975	0	0.00702921	0.108199	0	0.0573164	0
DNAH14	1.43807	1.66276	1.59397	1.64389	1.90775	1.49423	1.71352	1.36081	1.421	1.26475	1.23135	1.1618
LBR	29.6065	33.2522	29.7517	22.1212	24.8718	25.2761	35.6264	33.5234	25.9914	24.8202	30.1131	30.8375
ENAH	10.2623	11.347	10.3965	9.1265	9.25395	8.63896	11.3376	14.1373	10.357	11.962	12.4327	10.0357
SRP9	122.212	144.891	145.43	139.778	194.744	147.938	166.926	135.627	124.056	147.188	132.228	142.558
EPHX1	4.87956	3.98857	5.36918	3.86781	3.94205	3.78872	5.1116	6.13907	5.02789	4.83125	5.10797	4.79001
TMEM63A	3.61929	3.67524	3.10649	2.4261	2.37867	2.77199	3.00012	4.20274	2.58131	3.67862	4.04469	3.3618
LEFTY1	0	0	0	0	0	0	0	0	0	0	0	0
AL117348.2	0	0	0	0	0	0	0	0	0	0	0	0
PYCR2	10.5411	13.6461	13.2109	9.864	9.17782	13.9134	11.3319	12.3126	12.2289	10.154	11.0762	11.4296
LEFTY2	0	0.0601726	0	0	0	0	0	0	0	0	0	0
SDE2	7.67708	7.2057	6.66085	8.40412	7.22845	7.86542	6.96924	7.18217	6.38808	6.99967	7.32044	5.16155
H3F3A	196.52	253.873	285.249	320.732	301.887	242.556	209.932	143.412	293.206	252.201	191.243	160.789
ACBD3	14.8433	15.2059	15.3847	13.0905	13.7123	14.7349	18.3267	18.7182	15.9076	13.8908	17.5441	17.1084
MIXL1	0.0773271	0	0	0.169737	0.0609084	0	0	0.044247	0	0	0	0
LIN9	6.1812	7.01519	7.21004	7.35258	4.02021	7.10751	7.19857	6.4574	5.63871	6.31429	6.63323	5.72804
PARP1	41.5385	40.9875	38.2905	34.8767	31.1242	35.1671	39.8448	44.3375	38.0946	37.6218	38.0624	40.8954
STUM	0	0	0	0	0	0	0	0	0.0221716	0	0	0
ITPKB	0.0222991	0	0	0.0652635	0.0175644	0	0.041886	0.0637984	0.0491015	0.0318909	0.130053	0.0383688
PSEN2	2.78082	1.93726	2.6675	2.7537	3.17851	3.59458	1.51204	3.4815	1.97968	2.36226	2.63396	3.00398
COQ8A	11.2184	10.6699	9.41716	7.35435	7.44162	9.96573	7.49343	10.6392	6.84575	8.99323	10.7502	10.9671
CDC42BPA	2.01493	1.90477	1.57955	1.59681	1.3453	1.79921	2.16498	2.67639	1.49941	1.93972	1.76435	1.71908
ZNF678	0.299186	0.557004	0.418443	0.489326	0.374284	0.997092	0.710742	0.589115	0.523158	0.679572	0.769817	0.620778
SNAP47	5.59153	3.98112	3.84408	3.9342	3.94414	4.79811	3.51592	4.68669	3.50466	4.80824	5.2428	4.70793
JMJD4	0.836297	1.20083	0.632578	0.718322	0.887851	0.603805	1.22938	1.15472	0.920741	1.24803	1.50565	1.50153
PRSS38	0	0	0	0	0.09754	0.241926	0.116302	0	0	0	0	0
WNT9A	3.97082	3.71522	2.36	4.27857	4.66821	6.40674	2.8573	4.02426	3.71926	3.8424	4.9313	2.68535
WNT3A	0	0.343633	0.186192	0	0.126449	0.104543	0	0.214338	0	0.382648	0.124837	0.322261
ARF1	121.438	110.812	111.396	117.493	109.458	120.609	101.321	110.026	101.348	115.954	121.124	122.084
C1orf35	20.5954	18.1754	17.7199	19.0132	17.499	18.3215	17.7182	11.3159	21.9733	17.3445	19.223	12.9874
MRPL55	24.4579	28.1226	31.406	36.9778	41.3801	34.3738	22.3064	17.2795	35.8117	32.6583	28.2862	21.5426
GUK1	38.4023	37.4226	38.8014	41.0116	43.156	37.0743	30.1727	25.9451	45.5885	39.9618	38.6938	36.1807
GJC2	0.419697	0.385019	0.730158	0.409446	0.110195	0.546625	0.131391	0.400255	0.30805	0.700264	1.22388	0.722147
IBA57	1.41251	1.42257	0.756806	2.09511	2.60614	1.97968	1.00217	1.48911	0.938156	1.4492	1.34317	0.574585
OBSCN	0.47618	0.508156	0.312773	0.302195	0.317665	0.289528	0.298908	0.549117	0.329001	0.257115	0.626285	0.403397
TRIM11	7.40793	6.27895	5.7529	5.07557	4.46721	6.26177	5.05757	6.1733	6.69153	6.40684	8.24229	8.77307
TRIM17	0.110553	0.466524	0	0.194135	0.0174159	0.345569	0.249191	0.366902	0.0486863	0.284592	0.309489	0.190222
HIST3H3	0	0.448855	0	0	0	0	0	0	0.718249	0	1.52192	0
HIST3H2A	9.81699	14.1521	17.4855	23.601	18.2958	16.9528	11.8543	11.4855	20.2655	15.544	13.7003	15.9866
HIST3H2BB	0.199107	0	0.461857	0.145683	0.36594	0.907631	0.498663	0.398756	0.511494	0.474587	0.619327	0.570987
RNF187	31.7614	28.6551	27.5866	21.8065	22.7604	26.4997	24.6713	32.9866	30.4725	28.1762	33.566	32.2763
RHOU	59.1054	59.6703	60.6225	74.6112	68.2506	84.3421	61.5103	68.9345	52.8253	68.9269	83.4057	80.89
RAB4A	15.1683	14.3281	15.0085	13.4567	16.316	13.0109	14.0455	12.7207	15.4995	13.7275	16.0066	14.4768
SPHAR	0	0	0	0	0	0	0	0	0	0	0	0
CCSAP	9.87023	11.9963	11.9126	6.01212	5.26852	7.12097	13.5403	15.1516	9.26717	9.58373	13.018	13.0822
ACTA1	0.209895	0.288829	0.24344	0.153577	0.57865	0	0.443543	0.480413	0.346633	0.90054	0	0.180577
NUP133	16.7477	17.7667	15.5634	13.2736	14.1267	14.8219	16.1412	19.8455	15.2283	16.0907	18.0001	16.8838
ABCB10	14.5063	13.4092	15.4992	11.4367	9.90175	16.8888	14.732	16.5168	12.1356	11.4143	15.8673	12.9241
TAF5L	7.08384	6.84647	7.73351	10.9034	8.63463	10.1823	8.04339	9.39495	7.4489	7.92625	7.7206	6.88379
URB2	8.2357	6.57184	6.29214	5.71028	6.83713	8.50451	4.99696	7.93647	6.13121	5.72086	8.34087	6.17436
GALNT2	7.0414	6.83138	6.03987	5.32257	4.92386	6.74954	6.6227	8.66698	5.43225	7.34619	7.61069	6.11016
PGBD5	0.0277595	0.0254658	0	0.0101556	0	0	0.0260713	0	0	0	0.0323799	0
COG2	5.30017	3.80953	4.07598	4.25063	3.83585	3.99333	4.02134	4.96163	3.90866	4.14387	4.36697	4.22048
AGT	0.410903	0.125651	0.317716	0.65141	0.620343	0.401379	1.02911	0.450649	0.678591	0.685593	0.479296	0.29459
CAPN9	0	0	0	0	0	0	0	0	0	0	0	0
C1orf198	19.7603	24.1097	22.4952	21.1535	20.0065	21.6185	20.3573	25.7972	19.9649	18.7603	24.4322	22.8064
TTC13	3.61324	2.87046	2.50578	3.14797	2.87539	2.91092	3.58592	3.96452	3.07584	3.46273	3.30219	4.02188
ARV1	12.2785	11.9884	12.5924	15.2814	16.1398	15.7348	13.3116	12.5607	12.9098	13.2688	11.0525	13.8242
FAM89A	25.0353	26.4538	26.414	35.0773	35.0514	40.0755	25.6363	20.3067	28.862	33.6015	29.1258	29.6294
TRIM67	0	0	0	0	0	0	0	0.00962654	0.0370446	0.0721804	0	0
C1orf131	8.02889	9.49271	9.17759	12.1521	8.76703	10.1362	9.51424	7.83663	8.52047	8.97456	8.28334	7.90487
GNPAT	10.8495	10.2399	9.34691	9.1353	10.5544	7.89564	13.6465	12.5677	9.11104	8.63547	9.5406	11.5071
EXOC8	2.46112	2.52588	3.1399	2.55483	2.01126	3.72632	2.19588	3.03658	1.829	2.59582	2.79899	3.01723
SPRTN	2.04555	2.66858	3.38925	3.32383	3.49448	2.15384	3.25598	3.85345	3.12954	3.53332	2.97478	3.3711
EGLN1	3.97371	3.23923	3.38144	2.0305	1.71809	1.49779	3.07285	4.07179	3.11477	3.21211	3.09847	3.55801
TSNAX	6.85056	7.74899	6.54585	6.4104	6.30688	7.02329	9.09016	7.45146	6.85033	7.72996	7.59492	7.46171
TSNAX-DISC1	0	0	0	0	0	0	0	0	0	0	0	0.0641699
DISC1	0.0850981	0.0892192	0.0281996	0.0800548	0.201088	0.0831257	0.148428	0.125212	0.133844	0.156475	0.0709016	0.0104588
SIPA1L2	1.39628	1.71416	1.34556	1.14934	1.3505	1.36392	1.42707	2.00327	1.50336	1.30678	1.67658	1.41323
MAP10	0	0	0	0.0326503	0	0	0	0	0	0	0.0520509	0
NTPCR	0	0	0	0.00724098	0	0	0	0.00566274	0	0	0	0
PCNX2	0.141962	0.229209	0.125134	0.116336	0.102874	0.0887499	0.0799973	0.0974779	0.0625186	0.113695	0.0794837	0.0537385
MAP3K21	1.01083	0.927309	0.999971	0.630841	0.827427	0.580824	0.986586	1.02638	1.0147	1.09131	0.832289	0.69912
KCNK1	9.34372	8.82963	9.90885	20.3991	21.7046	19.2262	10.5631	9.98761	11.4778	14.1052	13.0938	13.5093
SLC35F3	0	0	0	0	0	0	0	0	0	0	0	0.126743
COA6	29.6443	36.8134	45.6739	40.4124	46.4051	42.43	41.6158	26.2832	41.9823	33.4703	34.1417	30.8191
TARBP1	4.01208	3.78282	3.71323	3.06159	3.89439	4.09723	3.85372	4.97409	3.54714	3.18769	3.40354	4.11411
IRF2BP2	13.7666	13.6651	12.0762	13.1712	10.909	13.7233	15.3157	13.6357	14.5168	17.4083	19.9708	18.0299
TOMM20	68.3931	78.5698	81.8924	86.5526	80.3012	79.0963	77.4425	73.4413	77.1034	77.6667	74.0156	76.027
RBM34	0.604805	0.161826	0.672237	0.64535	0.615336	0.393858	0.402351	0.47585	0.305193	0.28832	0.411525	0.650408
ARID4B	4.30038	4.78997	4.38783	3.40052	2.85158	3.37717	5.37627	5.93487	4.2276	4.95458	4.8922	5.84517
GGPS1	4.5722	3.11748	4.15635	3.23992	3.4554	2.85678	4.02334	2.81658	2.92509	3.564	3.38732	3.18937
TBCE	2.86206	2.40582	2.18618	1.83582	2.08554	2.20456	2.7709	2.96155	1.78375	2.40721	2.35308	3.02092
B3GALNT2	1.36205	0.933974	1.14889	1.16772	1.70138	1.29016	1.38258	1.85002	0.939128	1.37732	1.23569	1.12445
GNG4	0.116198	0.159896	0.235846	0.425101	0.29746	0.170257	0.218263	0.199468	0.255862	0.145408	0.169423	0.112464
LYST	0.327968	0.271516	0.231941	0.18144	0.189023	0.140648	0.409445	0.400505	0.11449	0.400401	0.335903	0.271834
NID1	25.485	25.1588	22.7775	19.8901	16.7651	19.8109	24.8523	31.546	19.442	23.4563	28.182	24.9867
GPR137B	3.43148	2.52459	2.83715	2.48589	3.21134	4.38075	2.13789	2.76058	2.84282	4.08149	2.81373	4.15057
ERO1B	1.72671	1.69143	1.91781	1.62744	1.12956	1.25787	2.17143	1.53229	1.59496	1.9044	3.10651	2.05204
EDARADD	0.76775	0.848789	0.799123	0.288077	0.418663	0.730725	0.776526	0.371725	0.693557	0.478612	0.82665	0.508085
LGALS8	4.51623	3.21663	4.30098	4.19706	4.8746	4.00907	4.23399	4.47499	3.78033	3.73204	3.63761	3.80895
HEATR1	6.53664	6.29876	5.74129	3.99619	2.91579	4.40354	6.88004	10.2089	4.94413	5.62883	6.51228	6.20535
ACTN2	1.07813	0.624664	0.937829	0.602018	0.491651	0.332571	0.399697	0.698086	0.765299	0.628926	0.74462	0.488178
MTR	4.8556	4.94793	3.57576	3.83032	4.56891	4.95865	5.1433	5.70677	3.90311	4.80373	5.43852	4.14177
MT1HL1	0	0	0	0	0	0	0	0	0	0	0	0
RYR2	0	0.0161932	0.0102364	0.0129154	0.0139037	0	0	0.0151506	0	0	0.0205897	0
ZP4	0	0	0	0	0	0	0	0	0	0	0	0
MTRNR2L11	0	0	0	0	0	0	0	0	0	0	0	0
CHRM3	1.03781	1.06442	1.04667	0.655587	0.802224	0.868935	0.950482	1.20244	0.872921	0.848126	1.36093	1.31987
FMN2	0.0161899	0	0.0281661	0.0118459	0	0	0	0	0.0178247	0.0926157	0	0
GREM2	0.790127	1.10452	0.785489	1.92707	2.29681	2.31544	0.91876	1.25946	1.13917	1.23761	1.31663	1.39189
RGS7	0	0	0	0	0	0	0.0572252	0.0348649	0	0	0	0
FH	96.394	94.7458	94.384	95.5047	116.689	93.0149	98.9934	90.0286	79.918	94.0698	82.1499	89.2943
KMO	0.0263869	0	0.0459061	0.0193069	0	0.0257753	0	0.0301975	0.0435769	0.0377371	0	0
OPN3	1.13999	0.619733	0.661092	0.262591	0.731655	0.824865	0.535332	0.61607	0.488095	0.694409	0.541744	0.399568
CHML	8.8166	10.7936	10.6888	11.6282	10.6306	14.5638	11.483	12.6621	9.13187	10.9395	9.62713	8.84488
WDR64	0.0635338	0	0	0.0232433	0.0250219	0	0.149175	0.00908859	0.104923	0.0908624	0.0370543	0.0273297
EXO1	11.104	9.75198	9.51615	8.9565	8.04485	12.2534	11.4076	11.8293	8.61609	8.02148	9.39369	10.4496
BECN2	0	0	0	0	0	0	0	0	0	0	0	0
MAP1LC3C	6.70328	3.28781	5.23438	7.28417	9.72355	7.00172	8.72661	5.77247	4.9688	2.27802	5.72877	3.31172
PLD5	0	0	0.095323	0.0240542	0	0	0	0	0	0	0	0
CEP170	2.82554	2.4934	1.71342	1.37477	1.1128	1.14885	2.57962	3.131	1.87125	2.16405	2.35059	2.14706
SDCCAG8	2.40268	2.55574	3.50472	3.8072	3.30902	3.28291	3.15642	2.73279	3.00232	3.56267	3.19805	3.43667
AKT3	2.91439	2.62801	2.40068	1.71441	1.7869	2.216	3.3359	3.49633	2.46119	2.22609	2.9359	1.86623
ZBTB18	3.43437	3.20588	2.98162	1.67525	1.10738	2.58965	4.45158	3.9763	2.67555	2.47018	3.37348	3.02377
C1orf100	0.136313	0	0.316198	0	0	0	0	0.233998	0.750387	0	0	0
ADSS	20.4359	19.1008	22.188	15.3754	13.4168	19.5651	24.9812	24.281	16.3739	17.3216	19.1198	22.6257
CATSPERE	0.144839	0.132871	0.12599	0.211952	0.0285214	0	0	0.0725179	0.019933	0.0517851	0	0
DESI2	15.1702	17.3148	14.6355	11.8532	13.3777	15.6443	16.6727	17.2466	15.9574	14.5956	17.4441	14.4264
AL451007.3	0	0	0	0	0	0	0.276723	0	0	0	0	0
COX20	0.693519	0.532647	0.112236	0.519237	0.381116	0.882253	0.711933	0.332234	0.781303	0.484383	0.940641	0.402391
HNRNPU	45.3538	40.3533	39.0061	33.6614	26.9213	37.3483	40.7236	49.0899	36.1254	36.1615	40.3589	39.0158
EFCAB2	1.99607	1.81442	1.80767	1.66723	1.73737	1.70942	2.19997	1.58025	1.49518	1.53813	1.3821	1.57611
KIF26B	0.03268	0.0299798	0.0126343	0.0398523	0.0471921	0.0212817	0.071616	0.0810319	0.0479731	0	0.0635323	0.0281152
SMYD3	2.70142	2.53956	2.15599	2.97466	4.09767	2.40367	2.44922	2.70892	2.32635	3.27052	1.93431	3.31355
TFB2M	17.4047	19.4714	18.0199	17.9528	22.4362	23.0553	19.4958	16.979	14.9558	19.0023	25.0551	20.5248
CNST	3.31173	3.47558	3.74883	2.8593	2.69204	3.28673	2.55047	4.0477	2.50854	4.18685	3.64662	3.40758
SCCPDH	0	0	0	0.0917287	0.049374	0	0	0.0717356	0	0	0	0
AHCTF1	8.13253	8.79524	7.78281	5.42416	4.72547	6.96201	8.36721	11.3601	5.83116	7.25895	8.74251	8.23417
ZNF695	1.06519	1.03466	1.21121	0.916921	1.44773	0.938493	0.941565	1.26682	0.896808	2.0013	1.04759	1.63516
ZNF670-ZNF695	0.0981524	0.180085	0.455356	0.161587	0	0.143816	0.115229	0.084245	0.216126	0.070186	0.171734	0.126664
ZNF670	3.18672	3.8257	4.15231	3.68461	4.83425	3.45873	3.25156	3.91706	1.51601	5.34517	2.84521	4.16316
ZNF669	2.45646	1.59925	2.11381	2.89895	2.30938	3.09616	2.90245	2.04039	2.57364	4.47636	1.94103	1.63614
ZNF124	4.1508	4.3336	5.03575	4.994	4.69217	3.76618	4.07779	4.07445	4.05365	5.14142	5.34812	4.43762
ZNF496	3.18829	2.71984	2.66106	1.73326	2.00672	2.29941	2.53964	3.36313	2.22259	2.42901	2.69364	3.1467
NLRP3	0.131929	0.0605142	0.0382535	0	0.116907	0.257742	0.154882	0.122672	0.0363126	0.235847	0.038472	0.227002
OR2B11	0	0	0	0	0	0.0477892	0	0	0.0269316	0	0	0
GCSAML	0	0	0	0	0	0	0	0	0	0	0	0
OR2C3	0	0	0	0	0	0	0	0	0	0	0	0
GCSAML-AS1	0	0	0	0	0	0	0	0	0	0	0	0
OR2G2	0	0	0	0	0	0	0	0	0	0	0	0
OR2G3	0	0	0	0	0	0	0	0	0	0	0	0
OR13G1	0	0	0	0	0	0	0	0	0	0	0	0
OR6F1	0	0	0	0	0	0	0	0	0	0	0	0
[truncated: 18,345 more rows]

## Sheet: U-251 MG cell gene expression
GeneName	U1	U2	U3	UZV_1	UZV_2	UZV_3
E2F3	11.5477	11.439	11.6769	12.1802	12.7464	14.0103
ALG1L9P	0.197866	0.203573	0.214484	0.261599	0.264092	0.381067
RHOQ	13.2708	11.6239	14.1661	12.0212	15.0931	13.7351
ESYT3	0.0104508	0.0201106	0	0.0101069	0	0
UCHL1	616.197	561.985	566.548	797.582	801.167	728.274
TAT	0	0	0	0.0608889	0	0.0215689
HECTD2	6.29253	6.50986	6.52546	6.17151	7.29187	8.95388
RHOV	0.279907	0.270823	0.0511213	0.642833	0.3509	0.651361
EFNA4	5.13058	5.52061	5.35912	7.9491	7.5619	9.07751
LOC151484	0	0	0.0192616	0.0203379	0	0.0226623
ABCC6P2	0	0.127024	0.0640055	0.0645307	0	0.272708
PCNX	7.59483	8.17446	8.13244	8.47114	8.3466	9.6157
WASF3	6.09947	6.2286	5.89959	5.45265	4.91826	6.32642
PRPF19	59.6512	51.0886	53.3064	65.6379	68.1507	62.2951
FAM230B	0	0.00506706	0.0101256	0.0647356	0.0444248	0
SLC34A3	0.0948332	0.126376	0.156479	0.105602	0.200753	0.163095
CDH17	0	0.0140476	0	0	0	0
POFUT1	26.9002	26.3283	26.8865	24.4789	22.8337	23.1284
NR5A1	0	0	0	0	0.033242	0
GNAT3	0.0545738	0	0	0	0	0
OTX1	0.655801	0.448352	0.738886	0.549331	0.623789	0.668666
SNX30	3.31637	3.88476	3.57078	2.09794	2.40215	2.49992
INCENP	26.1867	26.3718	25.5343	19.1653	18.9517	20.768
SERPINA7	0	0	0	0.0291983	0	0.0303286
G3BP1	88.0507	88.0151	87.2939	82.6249	84.2051	91.7989
KAT8	7.04298	6.16165	6.91743	7.18712	7.32015	6.96112
NAA20	26.008	23.9396	23.1291	27.6923	28.9641	28.7531
GPRC5A	3.49656	3.38285	3.70021	4.92764	4.51058	4.40688
LYSMD3	17.2105	17.347	17.2575	18.3183	20.7137	22.9304
EP300-AS1	0.886493	0.552786	0.753406	0.92634	0.775191	0.528856
ARHGEF38	0.0212407	0.121037	0	0.037169	0.0183657	0.0458027
ABCF2	31.6985	25.8206	29.1541	30.584	30.5192	27.9798
LOC101927550	1.51797	1.43707	1.38834	1.55013	1.12881	1.74988
LOC100506124	1.37489	0.973915	1.16425	0.790487	1.30193	0.74145
HAVCR2	0.106135	0.0651067	0.145104	0.179859	0.179876	0.14715
TTYH2	0.208746	0.164209	0.161393	0.1529	0.178797	0.270214
LGALS7B	0	0.0602037	0	0	0.250007	0
EXO5	1.86387	1.55888	1.75482	2.20782	2.11933	1.98426
LINC00520	0	0.0261023	0.0250708	0.25285	0.315723	0.0712443
QSER1	17.6171	20.196	20.5112	9.47914	9.56153	10.8978
NPY2R	0.0192744	0.0185695	0.0738212	0.0356673	0.0181815	0.0182077
PFDN2	89.1001	70.3881	76.5134	124.622	125.372	116.796
ABCG8	0	0	0	0.0180969	0.0188048	0
ARHGAP25	0.056946	0.0654868	0.111376	0.159446	0.191313	0.301548
EIF1AX	35.808	34.9065	37.1431	30.8248	32.697	32.5049
TBC1D3P1-DHX40P1	0.998761	1.01453	1.17087	1.10797	1.22714	0.865559
FAM228A	0.0500687	0	0.0476512	0.0235218	0.118027	0.0248492
RNMT	10.615	10.3729	10.9757	11.4794	10.9644	11.0588
RASA4CP	0.522816	0.671587	0.588879	0.734253	0.617137	0.702455
PRRG1	1.85938	1.98562	2.0569	2.72193	2.95425	2.71629
MLIP-IT1	0	0	0	0.107283	0	0
MSTO1	19.5259	17.7433	17.5707	25.7123	24.119	22.7899
JAKMIP3	0.735274	0.637414	0.882789	1.30506	1.26655	1.51973
DUSP1	6.69666	5.83013	5.50861	9.71606	8.55293	7.93804
PPP1R21	6.32769	5.61975	5.85997	7.58826	8.26799	7.85385
LBR	48.9136	50.1045	49.6123	43.0316	47.149	49.5747
PPP3CA	11.1664	9.70306	11.0404	8.85405	8.90925	9.97431
SGMS1	5.85483	5.80763	6.66844	6.77011	7.32296	7.23077
ZSCAN23	0	0	0	0	0	0
GPATCH11	13.1849	13.0768	13.5869	11.0702	11.6535	12.3372
SAP30L-AS1	0.980053	1.24756	1.3912	0.530969	0.408557	0.711906
HABP4	5.6699	5.05073	5.7421	5.18381	6.42066	6.63829
KLHDC3	37.0457	32.6593	33.4631	38.7681	39.0735	38.0208
FAM110C	0.0142672	0	0.0130283	0	0	0
SBDS	71.0263	61.5637	68.523	71.2745	77.6045	68.1158
RBMXL2	0	0	0	0	0	0
WHAMMP1	4.55874	4.9396	4.54596	6.30156	5.30472	7.63884
CHRNB1	0.720522	0.496783	0.699006	1.69258	1.85305	1.75628
ERICH1	5.52316	5.18062	6.4117	8.18142	7.77927	7.66838
LOC100270804	0.150573	0.123332	0.207069	0.142862	0.405893	0.542362
LOC100128398	0.501156	0.443269	0.740971	0.828755	0.755439	0.681002
MMP1	0.0586904	0.0290788	0.107804	0.0736644	0.16186	0.136249
CD300LF	0	0	0	0.0262451	0	0
FOXF2	1.14665	1.32782	1.33008	0.968301	1.40013	1.59847
LINC01000	13.1522	15.0903	14.0182	20.7561	19.64	25.1094
WDR5B	1.61077	1.81933	2.1326	2.2615	2.12853	2.07308
FAM160A2	5.06603	4.60793	4.80073	5.9059	5.29483	5.69382
LOC101928273	0	0	0	0	0	0.0440399
CDC37	78.16	63.4089	69.0208	94.5571	89.2246	79.1808
DAG1	52.2287	51.9302	52.8373	35.6449	34.1113	36.889
LOC102724691	0.171831	0	0.0841237	0	0	0.0788207
PHACTR1	0.0765063	0.196877	0.135688	0.26596	0.262593	0.230221
C2orf78	0	0.0144543	0.0401441	0.0620729	0.0608014	0.0390639
UBE3B	8.49853	8.45919	7.99153	8.05801	8.45166	7.28699
ADAL	6.69821	5.72449	6.58586	6.48225	7.92512	7.69875
MLNR	0	0	0.048044	0	0	0
MOV10	13.7699	13.1066	13.4873	42.0625	42.0748	41.2833
IVNS1ABP	31.4248	29.3994	30.0953	36.5207	39.8814	37.5261
C1QTNF2	1.39647	1.28715	1.26081	1.05765	1.05655	1.30338
MGEA5	47.9133	46.2715	49.226	50.7097	54.4281	52.677
LOC101927274	0.0261455	0	0	0	0	0
C12orf56	0	0	0	0	0.0227852	0
PRPF3	23.1381	22.0837	22.5998	26.5458	26.1646	25.5574
H3F3AP4	44.5631	41.7433	43.3959	41.0567	43.1962	50.4757
PBXIP1	12.5173	11.7901	12.1599	14.4723	14.6785	16.4372
WASF1	13.4162	11.7599	13.0594	14.603	14.6594	14.139
EIF2S3	54.6934	55.0412	56.9258	52.3197	53.4944	54.8517
KRT25	0	0	0	0	0	0
REC114	0	0	0	0.0468742	0.0962856	0
LOC440300	2.53548	2.45224	2.68637	3.00097	3.24501	3.88607
CD40	0	0	0	0	0	0
AR	8.1396	8.8734	7.95048	3.54025	3.59144	3.95779
HMOX1	5.92242	5.67422	4.91141	9.61158	9.98942	8.94057
C12orf79	0.257583	0.473242	0.295077	0.731509	0.82031	0.592705
HGF	0	0	0	0	0	0
PNPLA5	0	0	0	0	0	0
KALRN	0.166151	0.14301	0.0806865	0.177503	0.12306	0.142484
UGT2B7	0	0	0	0	0	0
LINC00106	0.40785	0	0.574239	0.953285	1.02494	1.08517
RALGPS1	1.69612	1.77609	1.50839	1.55275	1.43106	1.47763
THBD	0	0.0123581	0	0	0	0
GTF3C6	61.1585	49.1869	57.6219	52.7398	62.158	55.8338
EEF1DP3	0.297112	0	0.0907517	0.280972	0	0
GAS2L1	9.49515	9.05201	8.56688	7.46159	7.43752	7.93074
TAAR2	0	0	0	0	0	0.0869748
RBP4	0.0438801	0.166334	0.159416	0.183657	0.0970889	0.155581
ZNF223	1.80414	1.91391	1.98355	3.07838	3.5185	2.92549
SMARCA5-AS1	13.8945	14.9906	15.1945	12.9018	13.6715	14.1094
LOC101928103	0.82505	0.939923	0.878658	0.894491	0.63006	1.05396
PRKRA	18.2161	16.4809	17.606	19.8895	20.487	20.175
STXBP1	8.09512	7.30213	8.18762	7.00508	7.29335	7.30073
MBNL3	4.64895	5.4997	5.34468	1.79819	1.992	2.08529
CHSY3	1.50769	1.79402	1.60507	2.2543	1.78545	2.28246
DKFZP434K028	0	0.0374032	0	0	0	0
SHBG	0.0332166	0.137641	0.0391633	0.121632	0.135002	0.313896
CCDC18	8.3669	7.80716	9.19203	7.04585	7.64027	8.26769
DHX32	14.8887	13.9351	14.0848	19.3286	19.7278	18.4856
ZNF182	2.2703	2.15744	2.25587	3.2695	3.4885	3.75547
FAM122A	4.96984	5.07034	4.56576	5.60747	5.20832	5.42004
ZMIZ2	21.6783	21.5416	21.0603	27.1291	26.94	27.1574
KLHL29	1.17857	1.14268	1.23192	2.13155	1.90529	2.4645
LINC01359	0	0	0	0.0395223	0	0
LINC01449	0	0	0	0	0	0
MRPL28	25.1977	22.357	23.1261	29.0744	30.9647	27.0144
NOBOX	0	0	0	0	0	0
APBA2	15.8132	14.521	15.602	13.8969	14.5775	15.2791
PPP1R26	4.14106	4.28065	3.77908	4.97143	4.65827	4.86128
FNBP4	17.6936	17.5191	16.9003	28.3658	30.0343	30.2771
NCAPH2	14.8434	15.8002	13.488	18.4629	19.0364	20.0593
GPATCH2L	3.70552	4.40734	3.85486	2.91155	2.59382	3.01205
GAGE2A	0	0.103669	0	0	0	0
CCDC42B	0	0	0	0.103523	0.0744095	0.0804366
TMEM106C	82.4774	70.3115	77.0336	64.1612	64.3268	58.1437
LOC101927919	0.162094	0.173198	0.187568	0.228301	0.0979953	0.177865
STEAP3-AS1	1.70908	1.32908	1.67148	0.816612	0.835335	0.761464
LINC01189	0	0	0	0	0	0.126103
SLC31A1	9.22281	9.09591	9.26507	9.53135	9.42627	9.79556
MAPK8IP2	0.101281	0.155493	0.201073	0.422232	0.668844	0.698993
CCDC59	13.7033	12.0061	13.146	16.258	19.7869	17.6244
PALLD	64.8679	64.1024	62.1928	54.1621	55.5602	60.8177
IFNL2	0	0	0	0.135891	0.20673	0.227607
RHCE	0.0845463	0	0.0645408	0.265873	0.10905	0.273247
RNF169	3.80129	4.33059	4.14541	4.10114	4.00832	4.83069
NAPRT	1.62112	1.06792	1.60262	2.79667	1.76617	2.79832
TNFSF12	11.7643	11.5114	11.2001	8.46986	8.93616	9.19105
SLC37A1	1.81263	1.57473	1.76196	1.92438	1.81247	2.27372
COMMD5	11.6672	11.5433	10.3638	13.874	14.6361	15.3303
SLCO2A1	0.206319	0.305238	0.205426	0.281972	0.320391	0.264295
SCLY	5.67786	5.77473	6.45704	4.49085	5.20276	4.49005
MXD3	16.4961	14.8652	14.0806	14.478	15.8174	15.0238
LOC101929516	0	0	0	0	0	0
BTG3	26.4186	26.6593	25.2695	36.0974	40.3961	40.6005
CD44	314.745	300.275	309.603	233.222	238.754	245.729
GTF2H2C_2	12.7672	10.2162	13.0817	13.3936	14.8857	13.4766
SRF	14.7366	13.1682	13.2884	11.036	11.2207	10.8993
EPOR	2.48425	2.59619	3.09529	3.76211	3.91421	3.9063
LTK	0.0695438	0	0.0144791	0.161079	0.13371	0.127
LINC00551	0	0.0255945	0	0	0.0237271	0.0244517
LRRC46	0.215636	0.13467	0.26719	0.373946	0.380378	0.668436
IL7R	24.9018	24.333	25.4062	14.2629	13.8452	14.6423
CAMP	0	0	0	0	0	0
PPP1R37	8.08505	8.19338	7.42102	11.2605	13.3341	13.0053
DDX50	21.194	20.4485	21.4161	21.5923	24.843	23.0773
EVA1C	2.96596	2.59707	2.61482	2.40246	3.21271	2.8114
CSGALNACT2	15.7392	14.6672	16.49	16.8363	19.2449	20.5135
OGFR-AS1	0.247831	0.2124	0.229994	0.147862	0.315509	0.390047
NLRP14	0	0	0	0	0.0148408	0
EHD3	1.34463	1.48348	1.31247	1.53748	1.36539	1.58777
WDR86-AS1	0	0	0	0	0	0
TNRC6C	2.79999	2.80064	2.94808	2.77277	2.83422	3.30216
CD164	107.043	110.061	109.99	149.825	161.406	190.195
2022-09-11	39.077	39.7683	43.1153	30.7928	31.0317	33.4233
COX7A2	94.6619	93.7434	91.2457	111.766	112.471	102.197
HIST1H2AC	7.84568	5.16008	7.20628	13.0826	14.7275	13.1046
RARRES1	0	0	0	0	0	0
FDXACB1	0.96823	1.19759	0.772704	0.498171	0.601848	0.470205
IFITM5	0	0	0	0	0	0.0783643
ZBTB7C	0	0.017822	0.00844818	0.0482171	0.00991598	0.0216552
RAB24	13.2848	11.7249	12.0611	19.8973	20.401	17.8499
SF3B4	55.3443	53.1394	54.0481	64.1867	63.7918	58.8266
PTPRO	0.0665178	0.0872372	0.122412	0.178567	0.159666	0.0597101
FAM132A	0.163115	0.0996623	0	0.0602876	0.133833	0.141038
RAMP2	1.20518	0.542912	0.391255	0.556205	0.59014	0.583242
BATF2	0.149348	0.118999	0.154421	4.21424	3.77794	4.23409
TRIO	28.5087	31.3728	30.1925	27.0936	24.9725	27.7873
BMPR1A	17.2934	16.4953	18.6396	17.3943	18.6429	19.4856
CT47A9	0	0	0.00279685	0.00336412	0	0
WSB1	39.3608	40.1217	42.6374	74.0087	75.1994	77.9644
FSIP1	0.592685	0.433446	0.679917	0.744217	1.04898	1.08509
LINC01011	0.734798	0.308411	0.552556	0.730706	0.743037	0.68726
MFN2	43.4705	41.5226	41.5194	38.6972	36.6129	36.7035
LOC100507389	0	0	0	0	0	0
LOC100129034	15.871	16.7676	15.3396	9.76627	8.93143	10.4306
TARS	91.2868	91.066	93.4047	112.289	118.402	114.879
NLRC3	0.0616051	0.0334775	0.0701497	0.100223	0.118665	0.0886834
IKBKE	2.01021	1.84157	1.86391	2.07624	2.97693	2.38473
YBX3	54.4036	49.7078	46.8209	52.3838	52.5706	55.3273
SETD9	3.03769	2.96103	2.51439	3.04783	2.90183	2.7468
ZNF157	0.049402	0.151877	0.0491877	0.0218664	0.147695	0.134306
ANKS4B	0	0	0	0.01663	0	0.0175494
OR52I1	0	0	0	0	0	0.148692
CNNM1	0	0.0144754	0.00675715	0	0.00715305	0.0154603
C19orf47	8.73981	8.04957	8.15189	11.895	11.5172	12.0486
P2RY4	0.0638223	0.0995537	0.120836	0.0323385	0.229951	0.255285
BMF	0.135128	0.237755	0.149315	0.244802	0.146651	0.209139
PTENP1-AS	0.0817386	0.0869298	0	0	0.0872754	0
GCSHP3	3.93018	2.69871	2.87858	1.81125	2.11324	2.5389
LOC100131107	0.024589	0	0	0	0.0514048	0.0576302
DIS3	10.0746	8.98942	9.67446	10.7915	11.6869	11.8094
NDUFA6-AS1	1.67889	1.64031	1.90816	1.92082	1.6425	1.71313
C6orf62	95.6845	97.1498	98.4636	121.464	128.639	129.041
DPY19L1	38.2502	36.8013	39.2743	21.8007	22.2825	23.3304
NPAS4	0.0228887	0.0234911	0.0107147	0	0.0124694	0.0277149
NKX2-1-AS1	0.075056	0.0807551	0.0490756	0.0256772	0.203892	0.0282109
SLC25A6	71.5936	62.8355	65.1746	62.1114	62.4306	59.1653
CERS3-AS1	0	0	0	0	0	0
TRIM26	15.2904	15.1473	14.6063	33.6577	33.33	32.9274
POLE2	7.84371	5.80999	7.04267	5.28424	6.8632	6.84943
ZKSCAN5	8.66169	7.95736	7.95205	9.62295	10.0151	10.1726
KDELR2	212.195	205.613	219.262	178.691	182.545	181.063
RBSN	7.2863	8.20112	8.3769	6.84757	6.90013	7.95477
LOC93622	10.8142	7.4924	8.92322	15.7641	17.7067	17.5788
ZNF286A	4.19175	4.59738	4.75295	4.09217	4.18912	4.42261
STAG3	0.0519703	0.079256	0.0438687	0.233631	0.106193	0.155437
XKR3	0.241951	0	0.0975458	0.210446	0.297374	0.163629
LINC00889	0.197945	0.151828	0.270822	0.0902762	0.0448334	0.0226167
MFSD7	0.223329	0.185079	0.115408	0.264374	0.346019	0.241466
VCPIP1	5.02562	5.17324	5.13987	5.78337	5.70001	6.49505
MXD4	4.89821	5.192	4.75063	4.86798	4.54718	4.53173
NR4A1	1.267	1.41159	1.37487	2.25292	2.00845	2.82258
HIST1H2BJ	1.45098	1.96142	1.90325	2.3999	2.6356	2.84867
ANKRD18A	0	0	0.0141239	0.0275219	0.0101345	0
CNTRL	3.2846	3.42155	3.29235	2.41967	2.24816	2.42907
PISD	9.55999	10.1703	9.615	13.3314	12.7398	12.7733
LOC643072	0.804935	0.707903	0.972922	1.08854	0.819585	0.829624
MYO1H	0.0116435	0.0228648	0.0225229	0.0216882	0.098649	0.0780788
TCEAL8	35.2167	32.6399	34.2837	43.6652	45.7108	49.2599
LINC01355	2.66033	2.69498	2.66703	1.85002	2.28685	1.76698
LINC00562	0.115592	0.152461	0.115944	0.155608	0.154178	0.132205
LEPROT	16.1328	16.3397	16.9573	15.2604	15.7585	16.647
LY6G5B	9.99836	9.32498	10.1294	13.8332	12.279	12.1725
PSMG3	24.767	24.656	19.8347	25.2117	22.1096	28.9789
LOC101927575	0	0	0	0	0	0
ZNF431	3.66562	3.4677	4.11665	4.23949	5.33987	6.30449
POM121L10P	0.0136081	0.0206919	0.0250439	0.0266233	0.0230612	0.0484151
CCDC184	0.279204	0.44605	0.569086	1.01257	0.964728	1.12385
SMTNL2	0	0	0	0	0	0
TMEM151A	0.0173172	0	0.0623943	0.268417	0.098624	0.090682
S100A3	2.24294	3.24037	1.04077	2.75977	2.32446	1.90186
HNRNPUL1	98.3071	99.2629	96.4461	82.7999	79.7816	88.0164
KCNMA1	9.43539	7.66376	8.50853	6.00851	5.14855	4.60503
MPDZ	11.7575	12.6953	12.9162	7.38378	7.21647	7.54427
TRIM16	15.7702	15.4834	14.6399	15.787	15.4723	15.6471
FLJ44635	0	0	0	0	0	0
ADAMTS20	0.010698	0.0104635	0	0	0	0
NANOS1	0.891621	0.907268	0.867	0.667141	0.799359	0.544144
LINC01204	0	0.209228	0.0866619	0.0978148	0.0725737	0.0484745
LINC00678	0	0.130206	0.0453366	0.237002	0	0.156965
ABCG2	0.213397	0.285549	0.0598292	0.177713	0.12647	0.132212
AGK	16.4494	14.0922	15.6166	16.3931	17.2315	17.3207
SPAST	7.96591	7.87288	8.495	5.54537	5.94762	6.27753
ORAI1	10.6473	9.39511	9.5362	11.6034	11.2692	12.2566
2022-03-01	4.69735	4.53429	4.27674	4.27102	5.07331	5.3149
LOC101927730	0	0	0	0	0	0
IRS1	16.0391	16.6492	16.0523	18.6823	17.6269	19.4147
LOC101929234	0.157366	0	0.112195	0.195496	0.0391707	0.0849075
PYROXD2	4.08628	3.58102	3.30594	3.48355	2.83986	2.91537
KLB	0.0628333	0.11665	0.0609383	0.0831762	0.133877	0.0939504
USP12	16.0308	14.6652	15.3989	10.6738	12.0854	12.5531
CTNND2	10.4359	11.1433	10.4128	9.68084	9.87994	10.7222
HNRNPH3	103.646	88.3869	105.985	103.435	100.204	95.1402
LAPTM4B	95.8184	88.3564	96.493	122.578	125.419	120.18
USP50	0.301025	0.227752	0	0.257305	0.315475	0.225803
HSPA1B	41.7211	37.7915	39.1763	53.144	54.3909	51.1526
FFAR4	0.0174186	0	0	0	0	0.0174977
FAM27E2	0.102128	0.0513624	0.0591074	0.127836	0.0640827	0.0090748
SLC10A6	0	0	0	0	0.0429187	0.0446299
FAM193A	8.69287	8.57969	8.6168	9.66459	9.36082	10.6911
THAP9	1.50096	1.47059	1.58393	1.71967	2.72118	2.45598
DHRS4L1	0.198787	0.171482	0.142734	0.287812	0.168066	0.0378971
ACAP3	15.9796	16.1252	15.4595	21.2219	21.1548	21.9463
TMEM161B-AS1	9.52317	7.0934	10.6385	9.22561	9.18623	10.1677
TPRA1	8.32771	8.90083	8.53245	10.2597	10.0177	8.72928
ZNF525	3.26092	3.21198	3.57163	3.3914	3.53478	3.88718
PAFAH1B1	43.9129	43.2436	44.6419	41.7887	40.4183	40.6369
SLIRP	52.9218	37.1487	45.7738	66.2512	66.1834	47.7583
LOC100507412	87.8537	82.6521	89.385	104.626	100.252	105.129
FKBP9	31.7021	30.8161	30.5324	29.5535	28.171	27.789
C14orf37	0.605191	0.498572	0.75365	0.388258	0.433211	0.348593
STARD4	11.9451	11.1243	13.1098	26.4445	27.2487	30.601
ILDR1	0	0	0	0	0.0161177	0
BCLAF1	41.87	41.2346	42.0124	41.4501	44.8859	45.5869
PEA15	149.87	128.573	142.756	126.712	129.229	119.684
SLFN13	0.885942	1.03921	0.964731	0.912517	0.925683	0.878966
SDHAF1	7.48901	7.76504	6.3636	12.7321	11.8757	13.4914
PRELID2	2.02122	1.81143	1.8953	3.39543	3.68559	3.41572
CLEC3B	0.187247	0.260853	0.0595138	0.333043	0.346026	0
ETV2	0.516112	0.292361	0.157172	0.223279	0.39564	0.394919
NLRX1	4.03307	4.36444	4.41258	4.73279	6.01414	5.53449
ENTPD8	0.080671	0.101255	0.079361	0.0449318	0.0784749	0
POU2F1	2.42968	2.59262	2.91294	2.66848	2.62528	3.3438
SNHG7	18.5728	16.8105	16.4394	29.3617	29.6481	31.11
IL2RB	0	0.027799	0.00837391	0.0383069	0.00973619	0.0331834
UBQLN1	41.286	40.1226	41.0612	43.0296	47.4998	44.3276
LECT2	0	0	0	0	0	0
PPP2R5E	16.8571	16.3318	18.1361	13.5433	13.3287	13.6388
HPSE	4.77606	4.78551	4.84584	4.48124	4.48171	4.71345
ZNF281	6.46991	6.52694	6.65427	7.16048	8.07415	8.2621
LOC100288123	0.873177	0.788405	0.690547	1.02976	0.974224	1.12199
VAMP7	50.2557	45.0572	52.1716	43.4978	49.026	48.5626
FAS	5.01612	3.88069	4.67202	9.06727	9.47941	10.0067
SNX5	30.9794	29.569	30.3246	31.8296	33.5061	32.665
SPDYE5	1.12235	1.17269	0.903198	1.24067	1.10233	2.71081
LINC00637	0.0210816	0	0	0.0405765	0	0
CNGB3	0.012981	0	0	0.0233823	0	0
RBAK-RBAKDN	0.192465	0.119773	0.256031	0.152666	0	0.272109
TPH2	0	0	0.0235925	0	0	0
OR2C1	0	0	0	0	0	0
SSX1	0	0	0	0	0	0
LENG8	35.546	37.0363	34.8521	48.5364	48.0913	52.2154
FGD5P1	0.0223636	0	0	0	0.0119984	0.0256475
ADD3	14.4351	15.5735	15.7134	12.3973	14.7161	16.5077
OSMR-AS1	0	0.0722437	0.230775	0.145123	0.30082	0
PDXP	14.86	11.8414	13.021	20.0441	22.8878	23.0147
ZBTB9	6.4021	5.81862	5.20678	6.41235	6.20807	7.89178
TRIM38	3.3795	3.52776	3.42939	10.0272	10.429	10.4288
COL19A1	0.0191026	0.023908	0.0546553	0.0185212	0.0377564	0.0564724
ABRA	0	0	0	0	0	0.0369819
C17orf78	0	0.0499549	0	0	0.0208348	0.0651798
SLC25A14	9.69909	7.98984	9.30873	10.8247	10.401	9.88807
ZNF692	6.87264	6.9097	7.56161	8.07591	8.71321	9.68437
FAM118B	6.40271	6.63106	6.40522	5.97213	5.33521	6.64726
APPL2	6.20322	6.29171	6.85954	4.70355	4.68833	6.23031
SLC37A4	15.8921	14.4882	14.8521	17.302	17.7442	16.2682
RHOXF1-AS1	0.0693203	0.095943	0.0990149	0.263028	0.22731	0.1834
FAM150B	0	0	0	0.100872	0.0346397	0
C8orf46	0.393261	0.430296	0.188838	1.63509	1.71192	1.84169
RRP8	3.62466	4.0924	4.43198	5.9985	4.93673	5.42025
PARVB	0	0	0	0.0264726	0	0
PEG10	141.738	146.534	145.431	85.1906	82.9664	94.9203
ARHGAP31	2.47725	2.68837	2.47985	1.78797	1.94113	1.72916
C2orf27A	1.44949	1.45738	1.23659	2.89068	2.89059	2.78784
ITPR2	1.71959	1.5753	1.87454	0.980851	1.06276	1.05035
LOC101929574	0	0.0821186	0	0	0	0.0911548
MYLK	13.7957	13.8426	12.742	8.37049	8.66846	10.0495
FAM21C	9.42463	8.48491	9.2221	10.2409	10.1233	10.7529
SOST	1.70114	1.60521	1.50542	6.31143	7.06365	7.22792
PRADC1	9.12582	9.3526	8.16387	7.6351	7.70946	7.60803
SLC18B1	11.3608	9.39572	11.7104	15.7914	16.6778	16.466
LOC101926943	0.0740714	0	0	0	0	0.0241701
ADPRHL1	0.241688	0.182732	0.303993	0.58519	0.328758	0.495455
LINC00311	0.0293916	0	0.0281355	0	0	0
PDE9A	4.68728	4.68475	5.44353	5.54868	5.33792	5.04596
POU3F2	38.4103	34.985	35.9945	35.4763	38.5356	44.2974
MGRN1	13.8155	13.1549	12.0365	15.3343	15.6564	17.1867
HOXB7	16.0577	15.6209	13.1861	17.2765	17.4233	19.81
FOXD1	0	0	0	0	0	0
MACROD1	9.23328	9.35747	8.1556	18.1853	18.8103	17.8944
QRICH1	29.1866	27.0313	28.5656	31.549	31.8041	32.2834
ELAVL1	32.8715	33.2357	32.478	28.551	28.8413	28.8984
COG3	7.27712	6.65768	7.01116	9.28052	9.35766	10.0098
ITGB1BP2	0.281389	0.338925	0.382581	0.415383	0.104152	0.45966
TCAP	0.370641	0.151707	0.293312	0.391245	0.237383	0.317102
WNT2B	0.464486	0.449948	0.521847	0.419561	0.279617	0.35417
SNAPIN	28.119	26.8308	24.5429	30.5366	29.1206	30.1516
DNAH17	0.0664107	0.0459466	0.0391218	0.146132	0.181062	0.169379
POMT2	4.29097	4.12172	4.21978	3.8046	3.58951	3.97924
CLEC12B	0.022728	0.0232018	0	0.0393427	0	0
RFC1	27.2008	26.6795	27.8925	29.1171	30.5192	31.0917
SIGLEC1	0	0.00595824	0.0054797	0	0.019721	0.00740432
CP	0.2365	0.205332	0.242263	0.295558	0.280484	0.199765
RSBN1L	12.0498	12.9304	11.0004	11.7403	13.3639	13.6177
SLC16A10	0.662508	0.722776	0.630956	0.525961	0.397877	0.456046
DSP	2.18713	2.20761	2.05956	4.21402	4.00536	4.57268
DIAPH2	3.35025	3.36684	3.01398	2.19325	2.27073	2.48141
AKAP11	10.6058	11.8256	11.5193	8.08365	7.87677	9.42614
FAM138C	0	0	0	0.0215348	0	0.00974632
ZIM2-AS1	0.0994494	0	0	0.0785505	0.119607	0.0959126
NTF4	0.19488	0.383511	0.239267	0	0	0.080593
GPR39	5.64486	5.43771	5.40862	6.5045	5.87219	6.16527
FAM193B	8.5326	8.9518	8.45297	13.6487	12.5344	14.2291
KIF25	0	0	0	0	0.0411708	0.0440093
WNT8A	0	0	0	0.0732108	0.0374593	0
TRPC3	0.988064	0.650011	0.806178	0.69082	0.921068	0.809887
CCNT2	8.29535	8.15908	8.30894	9.76356	10.4866	10.1881
NPRL2	8.76885	7.77638	8.12853	10.4691	10.3999	10.7165
C1orf50	3.95279	3.42049	4.96731	4.79395	5.12209	5.52734
FAM71E1	0.408764	0.284188	0.313382	0.918294	0.758841	0.73467
ADAT1	5.879	6.52191	6.65637	5.25776	4.80952	6.00234
RSRC1	15.5531	15.8348	15.4177	14.8412	13.4186	14.8409
AP1B1P1	0	0	0	0	0.0528078	0.0566135
ERV3-1	2.41509	2.72307	2.49065	1.86936	1.68276	2.1451
PLIN3	44.029	42.7844	40.0405	39.2384	39.7337	38.9989
MOB4	24.302	23.4473	25.9006	25.2659	25.3461	25.0289
LOC101928436	0	0.274093	0.13514	0.121163	0	0.248586
BMPR2	10.8626	11.7737	11.1233	7.27573	7.10552	8.63679
MAGEA2	0.332091	0.348453	0.223638	0.737113	0.559959	0.607079
CIB3	0	0	0	0.200057	0	0
ACTN2	0.0853581	0.0785383	0.13769	1.66891	1.62807	1.30619
CDKL3	0.878668	1.0007	0.443428	1.69178	1.48747	1.47615
LOC645382	0	0	0	0.0170016	0	0
CA5B	0.541091	0.719292	0.781698	0.788905	0.633516	0.663743
RANGAP1	58.0837	54.2431	54.2781	56.6285	56.9391	54.2799
ADIPOQ-AS1	0	0	0	0	0	0
PLIN5	0.0187743	0.0180002	0.0679212	0.0822246	0.0219427	0.0716858
LANCL2	6.27193	6.41504	6.11172	5.3825	5.85912	5.12391
SLC8B1	2.08114	2.08149	2.06268	2.1244	2.23473	2.71809
LRRC37A6P	0.0939711	0.0987022	0.144014	0.0963583	0.0902041	0.137982
MST1L	0.241386	0.18172	0.148311	0.378612	0.472164	0.557471
LOC102724034	14.717	10.5611	11.8531	14.0718	13.5478	10.71
ROS1	0.106205	0.0838489	0.0896413	0.0144411	0.0286312	0.0435964
GRM3	0	0	0	0	0	0
ZNF625-ZNF20	0	0.0897929	0.156282	0.234532	0.384715	0.449
RABGGTB	73.4724	71.827	74.5137	69.5212	76.0354	72.4447
AGA	6.18806	6.05439	6.35117	7.3238	7.45207	6.72503
SIRT7	11.644	11.4225	10.426	19.6023	18.2971	18.765
C4orf32	0	0	0	0.0290273	0	0
MIIP	6.83378	6.50061	6.12812	8.07502	8.07513	9.02197
C14orf119	9.05538	8.95368	8.9327	11.5288	11.7066	10.1996
LIPA	33.5796	31.1711	32.3364	64.6438	70.2456	70.7274
EDN1	8.15815	8.43207	7.792	8.15829	8.0167	7.42967
LOC105373383	0.266859	1.12711	0.877006	0.530888	0.666478	0.790359
EIF3M	121.178	100.098	119.549	137.369	151.823	120.947
C1orf210	0	0	0	0	0.0366478	0
CSF2RB	0	0	0	0	0.00823841	0
LOC339059	0.0477347	0.0493472	0.0294717	0.0518887	0.160253	0.184462
SLC2A2	0.114001	0	0	0	0.0259111	0.102946
GALNT12	0.522386	0.205491	0.375273	0.443932	0.336823	0.44494
CYLD	16.8026	16.6873	16.7199	22.1673	23.2098	24.6778
EIF4E2	21.5695	20.5713	19.8607	21.3936	20.0996	18.7307
ZNF426	3.97314	4.20335	4.00571	5.4508	5.40238	5.899
DLEC1	0.0228733	0.053557	0.00724855	0.0219528	0.00764292	0.0331568
ADAMTSL5	2.21265	1.66862	1.6729	2.12938	2.21657	2.46405
PRMT5	29.9407	26.2281	28.3688	32.696	32.2211	29.478
IQSEC2	1.1411	1.10514	0.892522	1.33215	1.32284	1.34878
JAZF1	6.99134	6.42294	6.90646	9.42921	9.64201	10.9862
DNAH7	0.0997794	0.0885199	0.050029	0.105237	0.0762828	0.0983131
GRIK3	0.296895	0.226896	0.245312	0.200865	0.134164	0.21142
CCDC130	14.9253	13.3103	12.8058	21.3003	20.0383	20.7084
NTNG1	4.64529	3.8524	3.93123	3.65546	3.41559	2.81415
CLLU1	0	0	0	0	0	0
GMPR2	14.14	14.3344	13.4073	16.1191	15.0902	13.9985
CD207	0	0	0	0	0	0
KHDC1L	0.0916062	0	0.175601	0.588106	0.0876774	0.27426
HCAR2	0.0127387	0	0	0.0747601	0.0512821	0.02719
SPINK5	0	0.0574161	0	0.0151815	0.0605449	0
ELF1	15.4702	15.2048	15.2785	21.7559	21.7657	23.7411
CHKA	8.93693	7.00736	7.16128	11.3212	11.4654	11.7581
DALRD3	11.6292	11.5308	11.2132	13.8475	14.1922	14.9163
IFI6	191.109	209.432	194.618	1785.42	1746.4	1977.03
SAMD12-AS1	0	0	0	0	0	0
ETV5	20.1848	18.537	19.3214	30.3949	30.5891	30.7028
DUSP27	0	0	0	0	0.0190764	0.0204293
COG2	7.09945	7.04572	7.34469	8.49982	8.28448	8.70384
DPEP1	0	0	0	0	0	0
LAMTOR2	17.2962	14.321	14.2553	17.7903	14.6278	12.42
KATNB1	20.5025	19.4831	19.3279	20.7211	21.6089	22.1381
SLC35B3	16.4111	13.4835	13.6423	18.1658	19.1405	19.2873
APRT	52.0907	45.8325	46.9393	64.3514	65.8438	62.9706
C9orf135	0.464003	0.217375	0.126047	0.294686	0.507393	0.431486
AMER2	0	0.0059163	0	0	0.0240239	0.027396
CCDC71L	2.89827	3.02462	3.08285	5.97661	6.14525	5.97118
PITX1	7.18447	6.05632	5.19277	6.26987	6.02119	5.67571
SRPX2	2.44962	2.17915	2.21279	4.5774	4.11511	4.07685
EPCAM	0.0757726	0	0.0357618	0.0357224	0.0366206	0.148144
KGFLP2	0.403379	0.287509	0.223167	0.388455	0.573349	0.578434
FAM153C	0	0	0	0.0297351	0	0.0946847
EIF1AX-AS1	0	0	0	0	0	0
RNF126	23.855	22.7965	20.7344	39.064	34.8712	39.2418
ATG12	14.2145	14.1629	14.8401	17.3658	18.5222	19.852
AOC4P	0	0	0.0102516	0.0682345	0.0467382	0.132049
LOC101927932	0	0.0641108	0	0	0.0612483	0.0633155
LAMA5	30.2593	32.2465	29.4045	31.6655	30.0357	37.0486
LRRC3	0	0	0	0.0199426	0.020931	0
TSEN15	24.7776	21.524	25.2117	24.9778	27.3949	27.5464
COA6	16.0859	15.5097	13.9833	19.4712	20.4094	18.1294
OGFRL1	9.74155	9.43048	9.16368	10.0143	11.0515	12.8069
FAM210B	22.0094	20.1664	21.3169	14.35	14.3523	14.3856
PLAUR	33.1508	29.7697	31.2267	43.9439	43.3196	43.5354
LOC101929709	1.13457	0.987284	1.26314	1.9126	1.76732	1.90552
RASSF2	4.46861	3.99487	4.05485	2.17642	2.36906	2.48798
KLHDC9	0.0784815	0.135232	0.144636	0.196784	0.356561	0.0418235
ACER1	0	0	0	0	0.0604816	0
SYTL5	7.29257	7.59193	7.12313	4.81139	4.75476	5.41098
SERAC1	8.31102	9.26895	8.27546	7.1056	7.70107	7.46747
SHROOM1	5.58867	4.93737	4.95047	5.57425	5.9185	6.38486
OPA1-AS1	0	0	0.153631	0.131149	0.389987	0
TAS1R2	0	0	0	0.0173167	0.0534016	0
LINC01132	0.0651347	0.052729	0.0761042	0.0241117	0.0361371	0.0128459
MAP4K3	11.3981	11.4137	11.9621	14.6016	14.6241	15.8844
C19orf73	0.200786	0.500153	0.488021	0.713208	0.774761	0.237997
PCDHGA5	0.640749	0.600869	0.503227	0.534887	0.464511	0.572391
SUFU	4.15676	4.82844	4.16252	4.85097	4.99543	4.41246
2022-09-06	3.98415	3.93395	4.14619	5.14584	5.3682	5.8885
KIAA1109	5.48535	6.56464	6.3852	4.18406	3.80378	4.41015
ATXN2	9.68078	9.48151	10.0829	10.3812	10.1205	10.8061
DHX16	19.3451	17.9696	18.9909	23.0305	23.8192	22.2371
ARHGAP27	1.72373	1.90876	1.75013	4.85044	5.06842	5.83006
ACTRT3	0	0.0318895	0.0320119	0.0314903	0.032623	0
MED17	10.0401	10.7987	10.1711	12.2526	12.3417	13.7986
UBE3C	52.5365	53.3007	53.5181	49.4415	48.7451	50.6699
PRSS21	0.0735208	0	0	0	0	0
YBEY	4.34145	4.26204	5.18176	5.71757	5.13015	4.83876
FAM229A	0.69163	1.05173	1.23769	1.96127	2.00668	2.13748
AMACR	5.35906	5.4256	5.45128	6.53377	6.25252	6.53737
NGRN	102.198	95.1455	93.9576	86.0163	88.0763	88.0121
ATG4C	6.12386	5.67631	6.61663	5.06909	6.63225	5.72959
SYNDIG1L	0.0285428	0	0	0.0314278	0.0326051	0.0363296
NDUFAF3	32.0418	31.0495	26.9625	38.141	34.9445	37.3791
LOC649352	0	0	0	0	0	0
ACSS2	5.25622	5.87761	5.04441	4.92852	3.87048	4.00557
ZFAND2A	16.514	13.1602	13.3776	26.2395	30.8443	24.4175
SORD	15.0529	14.774	15.7766	22.6152	22.0537	20.8919
CYP2B6	0.0140579	0	0	0	0.0133677	0
PCED1B	2.72093	2.28764	2.94555	4.41385	4.19957	4.26676
BMI1	33.355	27.5314	29.7078	27.8308	29.3251	31.1211
SPATA5L1	9.07416	8.50396	8.27964	12.6556	13.5052	14.2383
OR1L8	0	0	0.0617753	0	0.109138	0.118158
RAP2A	12.3152	10.7658	11.9541	8.60231	8.13151	9.94992
APOBR	0.0206667	0.0288866	0.0473951	0.0575554	0.0617924	0.0796103
NECAB2	0.0232461	0.0224844	0.0646237	0.0708363	0.0480228	0.0803625
RCAN3	6.93591	7.63136	7.89378	5.7849	5.60831	6.13103
TRDN	0	0	0	0.0157079	0	0
UFSP2	9.75285	8.04241	9.74914	9.35724	9.38582	9.02295
PRICKLE2-AS3	0	0.0212672	0.0410326	0.0560144	0.064774	0.0186371
ELFN2	2.25005	2.24281	2.26157	1.74025	1.84524	1.62424
PROX1-AS1	0.198737	0.197828	0.262726	0.080524	0.134102	0.178424
VASH2	0.288409	0.280759	0.259787	0.280695	0.343979	0.290917
FAM131A	7.97479	7.33562	7.72982	8.22731	7.60913	9.43538
RASAL1	0	0	0.01144	0.0269643	0.0646908	0.0634023
ZNF580	21.7048	19.7624	20.312	31.741	29.7038	31.6544
METAP2	30.3228	26.2028	30.169	32.8158	36.5016	31.9375
SPTY2D1-AS1	0	0	0	0	0.0755886	0.0382217
PPT1	69.8203	61.5645	65.0389	65.208	66.5377	64.9289
SIRPG-AS1	0	0	0	0	0	0
ERVH48-1	0.0189825	0.0194212	0.0184156	0.0348207	0.0343336	0.0538745
PLEKHB1	6.90057	6.25662	6.82379	9.6761	8.62925	9.09701
ZNF780A	5.35384	4.95429	6.25969	5.86716	6.45309	5.67827
FNDC7	0.0341553	0.0539383	0.0168787	0.0155881	0.12249	0.0824642
TMEM186	2.72177	3.54247	3.14226	4.54123	4.47956	3.76042
NPY6R	0.036467	0	0	0	0	0.0152277
OCA2	0	0	0	0	0	0
RPRD2	11.384	11.5944	11.4892	11.9322	11.8096	12.3304
PLK5	0.0207267	0.0407576	0.0188102	0	0	0.053311
BPHL	3.53222	3.40337	3.48641	5.02938	4.0095	3.76735
LINC00160	0	0	0	0.0710571	0	0
VPS11	9.58333	9.11179	8.89992	12.5466	11.367	11.3171
NR1D1	10.6459	10.8722	10.3238	51.3786	49.4779	47.8163
DNM1P46	0.0106904	0.0100839	0	0.0438573	0.0318432	0.0493278
SSR4	80.9482	87.3342	73.6344	117.374	107.044	107.664
RAB33A	0	0	0	0.349428	0.149535	0.117519
CCP110	7.6824	7.37264	8.12044	7.18163	8.42082	8.20376
FAM66A	0.349532	0.200494	0.224408	0.443816	0.474275	0.729031
ADGRL2	8.81762	9.35914	9.28599	6.52657	6.81651	6.72812
TBC1D28	0	0	0	0	0	0
CSGALNACT1	0.433841	0.375203	0.28972	0.342233	0.517001	0.495217
RNF34	14.7675	13.7558	15.0216	16.1937	16.0177	14.689
PPFIA2	1.66405	1.65824	1.38946	2.2398	2.62344	2.66169
HEMGN	0	0	0	0.0150529	0	0.0145481
DUSP6	6.08414	5.24852	5.82432	8.64566	7.74157	8.0925
LRRK1	0.0163106	0.032374	0.010169	0.050498	0.0231724	0.0315307
OGFRP1	0.130898	0.0320076	0.24154	0.101982	0.0703288	0.349369
LOC101929374	0	0	0.0479946	0	0	0
NEBL-AS1	0	0	0	0	0	0
SLC15A4	8.19696	7.19297	8.64806	10.8162	11.1365	10.4231
PPIP5K2	14.1396	14.2316	13.8371	8.30691	9.22394	10.5956
PSMB9	1.5515	2.13982	1.46465	50.7191	45.1982	42.0711
USP17L30	0	0	0.00365579	0.00574934	0.00185065	0
SETD1B	3.63895	3.86961	3.39252	3.50303	3.42692	4.30987
CMBL	4.73298	4.31376	4.94132	3.59391	3.74998	3.77488
GJB2	1.75295	1.75967	1.66518	2.26139	1.59655	1.82762
OR4X2	0	0	0	0	0.156901	0
CFL2	33.031	29.3612	30.647	27.4043	33.5	29.8214
GTF2A1L	0.105136	0	0	0.0490043	0	0.0426868
SLC16A8	0.380213	0.29056	0.200906	0.354051	0.539885	0.698522
PMS1	12.5007	11.5451	12.6536	11.7525	13.375	13.3913
MAPKAP1	33.586	30.5226	31.4383	23.7425	25.0799	23.1444
TTLL3	1.33872	1.43858	1.99625	3.24956	3.02473	3.58412
LOC728554	29.4364	25.8915	28.706	31.7358	30.9944	27.5323
PPIAL4D	0	0.0328963	0	0	0	0
HELLS	19.0361	21.7159	21.6525	16.8611	19.3274	19.4725
KCNG1	0.543324	0.680028	0.537	1.62225	1.27527	1.23976
MUS81	12.5439	12.1466	10.7209	13.859	12.952	15.081
PRR5	0.0484715	0	0.024235	0.0592837	0.220481	0.069677
MCM7	144.742	132.551	134.694	150.57	148.647	140.09
LATS1	7.48764	8.7926	8.26947	8.40606	8.20858	10.303
RNU1-28P	0	0.684909	0	1.24023	1.16504	3.06508
XKR8	3.3628	4.13703	3.77178	3.8062	3.76893	4.29902
C19orf57	0.977645	0.946082	0.789792	1.21383	1.23201	1.31076
THY1	53.4736	49.4673	49.7652	42.0937	40.929	42.1404
IGF2BP2	40.012	40.1009	39.6868	37.7097	37.7449	39.5989
KRT3	0.0224292	0.0211643	0	0	0	0
NMUR1	0.0144259	0	0	0	0	0.0170175
EPB42	0	0	0	0	0.0712497	0
LOC91450	0.0866531	0.0466817	0.231323	0.0965872	0.149005	0.281806
ZNF250	0.773968	0.791648	0.830342	1.09151	0.880088	1.19835
FER1L6-AS2	0	0	0	0.0504236	0.0253618	0.0544728
MPZL2	0.104844	0.138997	0.103183	0.0697342	0	0.0920976
ZNF154	0.344869	0.395655	0.288448	0.430464	0.394521	0.808003
SEC16A	11.6416	13.6074	11.936	12.239	11.6355	13.3929
YWHAZ	332.25	297.365	324.538	263.559	280.026	278.705
SRM	86.4923	76.4968	75.5664	75.9905	79.8057	74.9481
CHUK	18.8922	19.4617	19.6012	21.9232	22.7972	24.0866
CYP2D7	0.522313	0.35073	0.197649	0.822134	0.583758	0.73308
XAGE1E	0	0	0	0	0	0
GABRR1	0	0	0	0.0563055	0.0557454	0.0146196
NDUFA7	26.2613	19.5712	25.8433	34.056	28.5648	30.608
ANKHD1	12.8008	9.8533	12.5175	12.6824	13.4123	14.1674
CD63	298.362	261.349	272.087	339	335.937	290.553
SLC18A1	0	0	0	0.101524	0	0
CD14	0.48991	0.304855	0.22792	0.700516	0.974297	1.16449
SERF2-C15ORF63	0.486772	0.31613	0.249307	1.68629	1.50394	0.727304
STK16	5.94782	5.98304	5.25715	8.22137	7.27689	6.88611
LINC01501	0.0269771	0.0273882	0.0522581	0	0.0489199	0.0258457
OCLM	0.252566	1.68454	0.925242	0.620044	0.83278	0.597606
ARSE	0.450778	0.409482	0.621287	0.479251	0.606239	0.375634
FAM189A2	0.166023	0.394323	0.292552	0.383873	0.309001	0.203523
LIX1	0	0	0	0.0570472	0.0563732	0.0143418
ABCG5	0	0.0228838	0	0	0	0
DSTN	109.008	93.9915	102.136	96.3212	105.636	98.7817
SPEF1	0.0287645	0.0278366	0.0523695	0.188097	0.165254	0.179465
LINC01503	0.878409	0.737284	0.964877	0.977557	1.08858	0.971461
GJA3	0.0221608	0	0	0	0	0.0126409
GOLGA6L6	0	0.00414033	0.00602918	0.00975844	0.00515769	0.0304286
SLC19A3	0.190099	0.30865	0.168976	0.231556	0.170437	0.125641
WDR45	8.25753	7.26033	7.67756	11.7045	11.8036	10.9339
UBE2F-SCLY	0.151335	0.162967	0.149171	0.406764	0.381208	0.371965
DUOX1	0.0411747	0.0301193	0.0212842	0.083271	0.0385826	0.04687
C8orf88	5.41476	3.25585	4.86751	5.05405	3.69933	5.46653
ADAMTSL4	0.201815	0.27983	0.394931	0.422123	0.486651	0.352489
CFAP221	0	0	0.0181772	0.0905079	0	0
TOPBP1	23.4871	24.9065	25.0378	20.4313	22.0539	23.1173
CCDC71	8.7459	7.74699	8.85698	11.0724	11.0646	10.884
IRF2BPL	17.508	17.3	16.2712	18.5055	17.5005	19.8386
ZNF622	13.6235	12.6792	13.7288	23.8996	24.5936	23.2761
GNLY	0	0	0	0	0	0.0623178
YTHDF2	36.7215	34.0895	35.9766	46.4664	49.127	48.9397
NRIP3	3.66319	2.78421	3.12658	4.12369	4.33885	4.04801
LOC101927815	0	0	0	0	0	0.0387981
NDUFS8	101.665	85.7523	85.0169	104.554	102.626	91.6705
CRTAM	0.0259917	0	0.0257214	0.0173208	0.0230551	0.0239629
BMP10	0	0	0	0	0	0.0263455
SUSD6	3.5722	3.72793	3.44852	4.55096	4.95539	5.06629
OIP5-AS1	18.1836	21.6682	20.5447	16.4517	15.4806	21.1946
SLC15A1	0.0552719	0.128763	0.0893563	0.0340017	0.0172985	0.0543206
PPIG	28.2805	28.0072	32.1352	32.3486	33.4563	33.9642
NDUFV3	7.6975	9.10232	8.74058	9.46887	10.9591	10.718
ACYP1	7.6213	7.02908	7.0769	8.89702	8.74349	8.25494
DIDO1	23.2185	22.0138	22.3936	22.0917	21.6915	23.2501
EVI5L	6.33362	5.74476	5.90655	8.40795	7.79624	8.54707
PEX7	2.6839	2.73805	2.19962	3.71351	3.23084	3.39967
MADCAM1	0.0325089	0.114349	0	0.129545	0.0436626	0.157195
PPIA	681.058	632.308	663.252	640.561	626.77	553.762
CFAP70	0.0891796	0.165034	0.161305	0.224669	0.371236	0.363174
LINC01546	0	0.0604776	0.116836	0.176025	0.170251	0.0618788
WBP1	19.2661	18.8906	20.1752	20.8053	21.7761	18.323
TMEM189	19.5828	17.0266	19.0169	21.1361	21.2309	22.4481
LOC100996325	0	0	0.0276362	0	0	0
MAX	12.8651	11.3731	12.0883	15.7077	15.3462	14.8766
HCFC1-AS1	0.0433625	0.0910922	0.124719	0.046486	0	0.101341
CD79B	0	0	0	0	0	0
IRAK1	136.007	134.929	125.319	104.971	106.775	111.134
TMED7	63.6699	60.9018	65.3641	57.9592	62.2174	69.3946
PP14571	0.046282	0.0159453	0.0716386	0.0326491	0.0164122	0.0371629
BCL6	6.63656	6.48454	6.67269	10.9634	10.1866	10.3633
LOC100507472	0	0	0	0	0.0239759	0
RAB31	48.818	46.9083	48.8452	35.6857	40.5535	40.5923
TGOLN2	53.5437	50.4529	51.6779	37.3339	36.6565	38.3951
CIDEA	0	0	0	0	0	0
TRIM25	16.5234	17.0153	15.7883	41.2407	37.516	40.9197
PLAG1	1.13623	1.13471	0.998835	2.47565	2.13906	2.81178
TCTN1	5.10123	6.11419	5.22553	4.74753	4.49448	4.35813
TONSL	13.1837	12.9182	12.1232	15.0176	14.8375	14.8432
DLEU2L	6.46944	7.36597	7.0534	7.13082	6.10108	7.27486
FERMT1	1.66151	1.42172	1.47851	1.47955	1.25169	1.29841
SOWAHB	0	0.0158149	0	0.036099	0.0382764	0.0207776
TSTA3	14.5484	13.265	13.5911	18.0787	17.2255	15.7942
CLCN5	1.04384	1.1502	1.43029	0.747526	0.667669	0.925618
DEPDC5	2.68478	2.34011	2.82509	2.56037	2.47412	2.58072
LINC00434	0	0	0	0	0	0
DAB1	0.531725	0.723478	0.766853	0.14472	0.208455	0.277312
SAMD3	0.202087	0.266394	0.268675	0.496171	0.572558	0.480894
LOC730101	2.60805	3.10776	2.82718	3.44921	3.29824	3.62092
RBFOX2	25.1841	25.0971	25.5914	23.7464	22.7183	24.8798
NLRP5	0	0	0	0.0119761	0	0
SNRNP35	8.43785	7.09441	8.71234	10.1283	9.49653	8.00821
FAM53B	8.56215	8.88912	7.58451	7.27839	6.74712	7.74813
L3MBTL2	8.46635	7.19889	7.74972	9.16366	9.10408	8.43352
OR5C1	0	0	0	0	0	0.0641428
VSTM5	0	0	0	0	0	0
HLA-H	8.22252	8.96721	7.43823	45.7741	39.4008	41.8428
D21S2088E	0	0	0	0	0.033042	0
LRRC20	6.297	5.43248	5.33716	5.09106	4.28195	4.6679
ERCC6L2	3.78072	4.18549	4.2819	3.35001	3.4869	3.94966
PRKAA1	32.2462	31.3839	33.4847	31.2574	34.4895	36.5499
LOC100507642	0	0.0825239	0.0198805	0.11099	0.133973	0.0428372
SIK1	2.43576	2.57334	2.33233	3.96513	4.3047	4.29569
OSGEPL1	1.9298	2.62364	2.29237	2.19201	2.3499	1.86298
VPS4B	7.95952	7.66407	8.13336	8.72859	9.21771	9.54006
GLT8D2	1.43334	1.43192	1.8862	1.94958	1.4699	1.92474
ADAMTSL2	0	0	0	0	0.0517871	0.0845759
TSPAN15	32.0892	27.7636	30.9845	29.158	31.1328	28.2617
TOR2A	2.73886	2.65475	2.32682	3.76498	3.22915	3.20887
BMP15	0	0	0	0	0	0
LOC101929829	0	0.10643	0	0	0.293859	0.0119001
CORO7-PAM16	0.118309	0	0.412807	0.671578	0.0948476	0.121416
POU3F1	0	0	0	0.0494634	0.0858416	0.0744137
NHLRC4	0	0.0226961	0.0806606	0.0244835	0.0257403	0.0890643
SAP30	14.4791	10.2907	13.056	23.0905	28.0792	22.3666
CD2AP	16.7127	16.5634	16.9807	19.4209	21.315	23.9914
FAM13B	16.5545	18.6935	17.723	17.106	18.0516	17.301
REPS2	0.22706	0.167079	0.19633	0.34613	0.305613	0.351498
RNASET2	11.0214	8.72035	10.7743	13.6482	14.3414	13.4369
MARCO	0	0	0.0198484	0.0225732	0.0236904	0
FCER2	0	0	0	0.025021	0	0
CALCB	0	0	0	0	0.0548564	0.0565785
HPRT1	58.9252	55.1829	57.9238	66.8475	67.3802	69.4439
IQGAP1	101.713	104.749	104.026	76.9579	79.34	81.7707
CD82	12.9504	12.7589	12.5785	19.6836	18.5694	18.8298
FAM225A	0.417247	0.404633	0.360247	0.340981	0.363745	0.462402
C1orf56	2.01465	1.6725	1.67596	1.80254	2.2137	2.00986
ARHGEF26-AS1	3.64289	2.55535	3.02154	2.87171	3.53508	3.24528
TNNT1	12.3089	10.7219	11.9638	21.4579	19.0371	19.306
DNAJC5B	0	0	0	0	0	0
ITGB7	0	0	0.0210475	0.0469637	0	0
FLJ43315	0.0282623	0.0547957	0.0538833	0.0269176	0	0.114651
HIRIP3	7.74419	6.88582	7.76882	7.69654	7.03219	7.94932
ZFC3H1	6.23149	6.60577	6.82073	5.00894	5.28306	6.11633
C5AR1	0.160282	0.104319	0.114622	0.355361	0.253084	0.320429
GXYLT1	7.01346	6.48927	7.5747	4.80057	4.89899	5.77112
ERP44	12.9594	12.65	12.957	16.2693	18.4385	17.7125
FAM231A	0.0608132	0.250048	0.78682	0.943016	1.1549	1.27777
SAC3D1	12.0989	12.5347	9.71573	10.8039	9.72861	10.3857
ARHGAP5-AS1	0.4056	0.461207	0.509657	0.364363	1.40316	0.930491
SGPP1	7.39877	6.2304	7.12787	7.31349	8.24767	8.83399
SYT16	0.156545	0.20662	0.167929	0.229696	0.167189	0.154112
TAF12	21.1226	17.3751	18.5266	25.0629	23.5627	21.3862
ISG20L2	17.4138	16.3798	15.9656	21.369	22.2514	21.8225
SSUH2	0.326596	0.213382	0.23453	0.382123	0.548102	0.494955
ZNRF2P2	0.813118	0.930834	1.363	0.756986	0.57684	1.01139
LOC102724312	0	0	0	0	0	0
SLX1A-SULT1A3	3.26025	2.37573	2.7991	3.28291	3.45056	3.55675
PFKP	63.9719	61.6107	60.5105	92.7988	92.4277	90.1824
E2F1	28.3964	25.933	26.5329	25.7849	26.0748	26.2567
SAMD10	0.876198	1.10413	0.972325	1.80755	1.63924	2.37479
MINA	7.99769	7.64868	8.46299	7.41677	9.17624	9.24
NT5E	10.9036	10.9015	10.4546	40.6836	48.0181	44.3415
TMEM17	0.662285	1.06177	1.12636	0.993896	1.60725	0.792706
GTF3C1	16.6611	16.5379	15.9844	13.7578	13.0605	13.9177
ORC3	20.7913	21.1974	21.0588	22.4874	24.8215	25.8084
PRF1	0	0	0	0	0	0.0799041
AACSP1	0	0	0	0.0258312	0	0.0553488
UTP14C	5.94394	6.51494	5.89795	6.20281	6.11025	5.93907
KCNJ10	0.593492	0.573283	0.646201	1.1721	1.23157	1.09354
SMN2	28.9878	29.7411	30.2835	34.0786	28.2226	31.1983
TRAPPC3	25.0312	27.8909	24.2256	28.0122	28.6458	27.4148
GAREM	0.285142	0.300373	0.231556	0.262797	0.164527	0.229364
GCGR	0.0214749	0	0	0	0	0
EPT1	11.7964	12.9876	13.6732	8.65718	8.90297	9.67535
ANKRD44-IT1	0	0	0	0	0	0
CBS	8.50956	7.85693	7.83439	14.5639	15.2183	13.5987
BCL2L10	0	0.0381425	0.0348703	0.0405998	0.19208	0.175939
C16orf96	0	0	0	0	0	0
P2RY8	0	0	0	0	0	0.0114414
TROAP	18.8547	16.1506	15.3853	17.3144	13.6306	14.6563
TNNI1	0	0	0	0.00711264	0	0.00789176
ZNF534	0	0	0	0	0.0275882	0.055769
FRG1BP	6.09968	5.41241	5.93979	5.84595	8.42913	7.1809
SYTL3	0.16609	0.2344	0.291141	0.468777	0.427285	0.50304
NMRAL1	0.146531	0.178659	0.171596	0.154954	0.233754	0.042159
PPP1R11	24.6396	22.8865	22.8051	27.8489	28.0486	27.1939
YRDC	13.8515	13.4565	12.873	18.3661	19.8361	21.1002
ANO2	0	0	0	0.0473223	0	0.012669
CHD9	30.1051	34.5766	34.507	27.7065	28.6947	34.0679
CLDN6	0.194375	0.142843	0.229981	0.247651	0.156435	0.498988
TBC1D3C	0.54466	1.02047	0.46139	1.60514	1.75528	1.54531
ZNF354B	2.66906	3.18562	2.76661	3.50173	3.76422	4.57825
A1CF	0	0.037943	0	0.027559	0.0239505	0.0319686
CRYAA	0	0	0	0.123871	0.182266	0.0460348
ZC3H6	1.26642	1.53868	1.39561	1.36193	1.3406	1.71936
PPP1R32	0.193565	0.272807	0.164632	0.63104	0.462264	0.994198
BDKRB1	0.0431108	0	0.0412266	0.0437376	0.0454164	0
RBM23	23.6645	21.0981	22.2799	23.2061	24.5711	22.9909
RASL10A	0.0377544	0.209869	0.0986006	0.673087	0.888355	0.435729
PTK2B	0.837462	0.684483	0.727679	1.4466	1.34355	1.34929
BOLA2B	15.5453	12.6675	14.1542	16.7971	18.7867	15.3664
TMEM18	8.79319	6.97558	8.26015	8.61344	8.9855	7.33493
PRDM7	0.0125112	0.0251166	0	0	0	0.0126979
NCK1-AS1	0.967	0.953548	0.760721	1.42057	1.2326	1.19111
SFXN5	15.2482	15.2366	15.1799	18.9984	18.3793	20.8179
GGPS1	7.72752	7.04711	7.77152	8.6864	7.99572	8.5466
C5orf56	0.553714	0.537705	0.537783	5.89117	5.33618	6.43005
IRF2	4.36942	4.04478	3.93946	7.84248	7.87598	7.70458
SLMAP	21.8258	22.652	22.6662	24.8057	25.8861	26.9358
POTEF	0.0217023	0	0	0.0399003	0.0327443	0.101494
SEMA7A	4.02909	3.8546	4.21773	8.91869	7.80434	8.20111
SNRNP27	44.6394	41.5087	43.9698	56.8025	54.3431	53.7489
PODNL1	0.230819	0.182389	0.176645	0.371509	0.35135	0.316848
RRS1	19.162	17.4593	15.6471	18.6418	18.5034	17.7361
MYOZ1	0	0	0	0	0.0547166	0
ZSCAN9	5.3427	5.94261	5.72232	7.18278	7.00326	6.74725
DNA2	10.8209	10.7173	10.7996	8.9653	9.57953	10.5579
OR10J1	0.0737939	0	0	0	0	0
SMAD1-AS2	0	0	0.159724	0	0	0
NMBR	0	0.0445071	0	0	0	0.0445471
BAG3	34.2229	34.006	32.5086	38.0858	38.4681	40.2421
ASPM	37.2604	43.8438	43.7622	20.1372	21.8252	24.6019
DHH	0.0309002	0	0.0560012	0.135804	0.072335	0.0777549
KLHL7	18.4149	16.3574	17.5877	20.3739	20.3118	18.3616
ALOX12	0.0171714	0.0674292	0.0642392	0.104471	0.0537898	0.0781231
ZNF791	6.27131	6.86607	6.88456	10.0456	11.6042	11.4793
SRGAP2-AS1	0.0839091	0.141723	0.102133	0.0586713	0.0388313	0.241407
ADAMTS17	0.105089	0.0895163	0.0665368	0.0744739	0.0910187	0.137565
NCK1	7.10181	6.35486	7.06	6.89052	7.1636	5.47478
LINC00330	0	0	0	0	0.0241706	0
LOC101928437	0.0481969	0	0.123455	0.040421	0.0198363	0.135566
PRR20B	0.0114727	0	0	0.0119951	0	0
RPSAP9	0.242143	0.160561	0.352235	0.527239	0.608447	0.518094
CD37	0	0	0.227566	0.0430821	0.042736	0
FURIN	35.0901	33.5324	32.8005	30.4905	28.9202	30.84
MUC13	0.0194294	0.0407224	0	0	0.0174338	0.0543796
SUZ12	32.0574	29.9363	31.6855	33.3594	36.6446	39.199
TRIM54	0.0272987	0.0630844	0.0211657	0.140835	0.0244175	0.0259262
HRAT92	0.108275	0.119219	0.0650339	0.139064	0.0585488	0.0488297
CPAMD8	0.00670924	0.00654948	0.0124085	0.00705423	0.0073423	0
USP28	12.099	11.5177	12.0384	13.3831	13.2232	13.9281
HAS2	1.33416	0.994463	1.18922	2.54234	2.68399	2.48642
FBXO33	6.58694	5.89439	5.79325	5.90077	6.05065	6.31553
FBXL22	0.141852	0.289854	0.0985616	0.15234	0.0797481	0.170672
CFAP57	0	0.0100924	0	0.0272852	0.0453927	0.0379267
COX6C	49.2104	38.8602	45.8326	47.4804	52.571	44.9743
LINC01229	0	0	0.049239	0	0	0
TOX3	19.3194	19.0897	18.4659	19.0578	21.3003	23.6837
PGRMC1	117.737	113.548	112.027	130.889	144.159	143.674
GOLGA2P7	9.37469	9.5049	8.74723	11.4786	10.6967	11.6856
ASAP1-IT1	0.0610154	0	0.0614428	0	0	0
NBEA	2.67638	3.24411	3.36083	1.86783	1.6449	1.84297
BCO1	0.0498905	0	0.0479644	0.422358	0.519777	0.408414
HK3	0	0	0	0.0356989	0.0190609	0
RAPGEF3	0.0613378	0.121974	0.0946384	0.0756631	0.139129	0.122702
LOC440910	0.0907814	0.0366261	0.0119429	0.0750718	0.0392781	0
LOC102724009	0.213411	0.111597	0	0.514606	0	0.110772
TOB1-AS1	0.123728	0.0893034	0.170574	0.23015	0.171867	0.181846
C9orf129	1.57002	1.83831	1.32525	1.34109	1.14864	1.76083
TBX19	1.25773	1.42714	1.55073	2.13393	2.19882	2.58872
LINC01193	0	0	0.0176461	0	0	0
PSIP1	69.4586	61.6544	66.4501	60.9826	66.895	67.2053
MAML3	0.552069	0.563717	0.624415	0.67863	0.650806	0.789138
C8orf44-SGK3	0.176293	0.576077	0.319773	0.616972	0	0.744905
FFAR2	0	0	0	0	0.0245581	0
SEC11A	94.3679	80.1541	94.7328	105.394	110.594	99.911
SPRTN	6.577	5.55422	6.24539	6.59963	6.93162	7.64577
ZFP1	2.9723	3.2371	2.89798	3.6952	4.69039	4.53694
NUDT1	21.0132	22.3337	20.3601	22.3338	18.6789	18.7885
LIPF	0.154042	0	0	0	0.035616	0.034389
SLC7A8	0.0124051	0.069223	0.0464205	0.0764028	0.17902	0.103607
AIRE	0	0	0	0	0	0
GOLGA5	11.6563	11.6131	10.8814	15.1492	16.1335	16.1989
CPSF2	22.6686	24.2776	25.5723	19.6948	20.5269	20.2489
LINC00884	0	0.0369831	0	0	0.0426503	0.0460538
COASY	26.1278	24.0632	23.488	25.6734	26.5579	24.9811
MYEOV	10.1075	10.2969	10.4158	12.3233	10.3464	11.1437
WDR19	5.27429	5.14797	4.99512	5.24753	5.52915	5.46852
DNAJC18	3.01468	2.72913	2.95015	3.30135	3.89176	3.85144
IL12RB2	0.0475107	0.0869853	0.0514113	0.07148	0.0613992	0.0884384
MRGPRX3	0.294943	0.331622	0.262067	0.345166	0.642342	0.555036
ZNF658B	0.836959	0.605618	0.643939	0.800767	0.662589	0.669755
MASP2	1.26751	1.30045	1.058	1.24512	1.34287	1.54925
ESYT2	31.6407	31.1245	31.0518	30.8465	31.8338	33.8081
OCM2	0	0	0	0	0	0.0453982
FOXD4L5	0.343006	0.385997	0.3495	0.562534	0.719199	0.752534
HGSNAT	10.2496	10.3816	10.2959	7.50738	7.42993	7.93982
AK5	0.337833	0.226306	0.280906	0.176678	0.150475	0.140664
PDCD6	48.2817	41.0471	43.2743	44.3808	50.1367	45.4611
SH3BP4	60.0869	58.7355	59.4232	59.0791	56.8614	61.118
PLEKHB2	43.2497	42.5184	42.9038	35.9196	34.2689	35.2644
GPR33	0	0	0	0	0	0
DIAPH2-AS1	0	0	0.0566242	0	0	0
CASC15	0.526425	0.639839	0.70629	0.760882	0.643591	0.545022
COX7B	350.315	303.864	337.385	381.892	383.684	296.137
CRNN	0.0116942	0	0.0330247	0	0.0116498	0
HTRA2	6.43578	6.86297	5.85981	6.48842	7.28997	7.63127
LMO4	22.2654	21.4546	21.437	30.1318	29.0039	28.9532
SBDSP1	27.004	23.617	25.1705	28.9402	33.0458	29.888
ZNF222	2.29098	1.61621	2.32315	4.55746	5.21976	4.75922
ZNF197-AS1	0	0.107461	0.108342	0	0.187658	0.284629
PROK1	0	0	0	0.134146	0.0336825	0.0371243
MTHFD1L	21.813	22.2206	18.726	25.4882	26.0655	28.8129
EMG1	13.0087	12.1473	10.9377	13.2695	13.2997	13.0911
LINC01179	0	0	0	0.0262334	0	0
RPS14P3	0.451552	0.146306	0.222484	0.136084	0.628609	0.338611
FOXJ3	17.4741	18.2053	17.5017	17.4921	18.5809	19.1387
STON2	2.0585	2.0841	2.26978	1.41918	1.39203	1.67331
B3GNT4	0.162634	0.220435	0.274699	0.429805	0.383589	0.231625
AZU1	0	0	0	0	0.10712	0.0584736
ADRB3	0	0	0	0	0	0
ZCCHC10	12.1553	11.1943	12.9637	15.7629	14.7675	15.292
LINC00597	0	0.0427279	0.0840457	0.0340532	0.196463	0
CLPTM1	68.9055	65.1003	64.0252	75.7811	72.6376	75.8387
SNORA73B	0	0	0	0	0	0
SCOC	34.0329	33.4275	30.5041	31.9446	34.9142	37.4815
GOLGA6L9	6.65366	5.68221	6.60251	8.79079	10.2341	9.9927
TMEM178B	0.015935	0.0371741	0.0205993	0.039796	0.0502312	0.0520068
FAM47E-STBD1	0	0.0298244	0.175319	0.0950427	0	0.179518
GOLGA8B	12.3503	12.5298	12.4434	22.7548	22.7973	24.2197
AOC3	0.406945	0.569251	0.365037	1.55436	1.4027	1.87763
FAM222B	5.40352	4.84042	5.09241	5.95835	6.13962	6.20986
MMP23A	0.0908006	0.167816	0.127585	0.201766	0.225353	0.0717074
MEA1	68.6215	55.1647	59.1788	72.6017	74.1964	62.8185
EIF3G	64.0855	60.6432	58.9792	76.0081	76.0414	70.572
FOS	3.41143	3.9806	3.71073	18.5148	12.8071	13.0728
SIN3A	11.507	11.1262	11.5488	11.0647	11.9921	11.982
TNFSF8	0.012615	0	0.0123945	0.0453306	0.0573346	0.0346154
LNP1	1.91957	1.64675	2.12378	2.43719	2.2636	2.07295
PPP2R5D	23.9312	22.4597	21.2627	18.8418	17.7924	16.8865
HDAC6	7.25189	7.55085	7.02521	7.11019	6.49954	6.85545
VPS51	21.4199	20.2763	18.5106	22.2238	20.7113	22.6785
KLHL42	8.13545	8.01447	7.77916	6.0527	6.70108	6.81503
PDE8B	0.663038	0.540388	0.573839	0.945415	0.781889	0.857938
BTNL2	0	0	0	0	0	0.0322866
GKN1	0	0	0.0649452	0	0	0
ATP1B1	42.9987	39.5587	42.3029	41.5632	45.7566	44.022
RPL36A	434.488	346.37	435.623	380.202	395.125	306.592
PPP1R3E	1.3059	1.24324	1.27944	1.3948	1.32168	1.47596
A2MP1	0	0	0	0.0346034	0	0
HPN	0.0277306	0	0	0	0.032086	0
NOTUM	0.922785	1.0327	0.944763	0.406623	0.66017	0.892558
FKBP1B	2.5836	2.15357	2.79803	2.32778	2.30248	2.15901
NOTCH2	107.109	109.614	110.363	74.3246	70.0355	74.7447
FBXL7	6.20979	6.48484	5.83315	5.76513	5.6944	6.18316
CPNE3	26.1569	29.2207	27.5409	18.0445	19.5725	20.9779
TMEM132D	0.014573	0	0	0	0.0223194	0
XIRP1	0	0.00525765	0.00479661	0.0214946	0	0.0176326
TNFRSF1B	0.0192019	0.00975877	0.0177395	0	0.0106637	0.0238835
SKOR1	0.103066	0.0854033	0.0806274	0.109999	0.148011	0.12492
SIN3B	12.7067	12.821	12.0266	15.3028	15.039	17.0113
RSRP1	18.8521	18.6788	19.8174	24.4816	22.4631	22.4249
NSF	27.1513	24.7769	26.2891	23.2403	23.6014	22.7379
LINC00113	0	0	0	0	0	0
CTCFL	0	0	0	0	0	0
PNRC2	49.2544	49.737	52.875	62.0152	64.4104	62.8091
HMGA1	130.185	118.187	118.543	153.83	145.61	151.471
PTPRN	0	0.0108021	0	0.0116768	0	0
CDC20B	0	0.0554242	0.0196128	0.0580506	0.0547431	0.0950367
LOC285768	0	0.0284133	0	0	0	0
GALNT18	0.156215	0.266303	0.241489	0.363171	0.599212	0.334182
DNMT3B	2.21786	2.15151	2.10817	2.1751	2.25787	2.47746
CLK1	19.6609	18.8996	20.9311	35.1064	36.719	31.705
TBC1D14	8.83478	9.08218	8.60428	5.67843	5.56304	5.88319
LBH	2.45713	2.6179	2.51878	9.4815	9.81973	9.61738
SRP9	235.136	213.247	235.764	200.666	207.012	197.971
RNLS	0.923837	1.15307	0.769613	1.17021	1.41471	1.15189
BMS1	13.2182	12.3635	13.2074	14.3289	14.8385	14.6141
KBTBD4	10.4024	10.4968	10.9019	13.0381	12.4089	11.5897
RPL7	511.089	452.09	519.896	428.517	446.827	377.413
PGS1	9.38311	10.3144	9.35902	12.2274	12.0742	11.2855
TMEM180	3.36156	3.39848	3.62301	4.41132	3.92551	4.06459
FAM20C	32.4641	32.2403	30.6505	36.3405	36.5873	38.1083
NRARP	1.30899	0.924798	1.00064	2.0608	2.01539	2.29836
KDM5A	6.79572	6.85323	7.5551	6.72624	6.53539	7.33144
BHLHA15	0.060695	0.114348	0	0.125802	0.133744	0
IPMK	5.09264	5.12618	4.78592	6.56733	7.08534	7.83284
GABRB1	0	0.0682577	0	0.103299	0.0827103	0
DMBT1P1	0	0	0	0	0	0
FCRL1	0	0	0	0	0	0.0188446
LINC01354	0.0229304	0	0	0.0830476	0.0412138	0.0419882
LRP6	6.67091	8.10135	7.612	6.34484	6.10673	6.81789
CSF3	0	0	0	0.127183	0.204543	0.146324
KCMF1	10.7977	10.3477	10.5314	10.9158	11.0979	10.1643
ABALON	26.4902	29.385	25.759	35.6952	34.6207	37.2006
C17orf51	3.53576	3.30389	3.47129	3.135	3.04259	3.19178
RSAD2	0.697326	0.821332	0.64394	126.334	129.613	118.392
POLE3	47.5821	43.9006	45.2539	48.207	49.6361	45.3565
SPRNP1	0.147058	0.118052	0.135795	0.183865	0.0523495	0.214702
CENPT	16.2496	16.1548	14.7824	21.4523	19.0119	20.4154
ARL1	25.8614	24.1622	24.4348	24.5929	25.9184	26.6248
C19orf84	0	0	0	0.0229057	0.0227769	0.0773575
C5orf15	39.5653	37.1885	41.6959	49.8317	54.8564	59.3108
LINC01122	0.0132217	0.0132788	0.0130201	0.0233437	0.0347931	0.0116745
POLL	5.27179	5.60333	4.49659	8.05572	6.60471	7.44529
FKBP1A	81.9545	70.9905	78.2059	84.2265	87.6221	78.9585
ST8SIA5	0	0.103859	0.0697581	0.0919627	0.11086	0.0198058
UHMK1	62.382	70.9106	69.0306	38.6683	41.3184	51.447
NAALAD2	0.0955771	0.0946487	0.0211355	0.20396	0.219613	0.198106
RPL17-C18orf32	0.903349	0.636692	0.446146	0.46081	1.28747	0.920074
TMEM101	24.8144	19.9375	20.452	28.8302	28.1074	25.6586
CDX1	0.0215218	0.0211253	0	0	0	0
ALKBH5	55.8282	52.2673	52.6872	66.3213	68.1009	68.0098
PLCD4	1.58427	1.51952	1.55018	1.92177	1.93509	1.87349
CEACAM8	0	0.0368664	0	0	0.00856569	0
SMC4	130.17	132.256	137.272	97.6304	107.082	117.868
EXTL1	0	0.0116956	0.0105303	0.0384116	0.0403548	0.0304277
BOP1	24.6506	21.6905	21.2416	23.9918	23.3922	23.9345
PKDREJ	0.0920956	0.135645	0.176503	0.195491	0.153691	0.360983
GMFG	0	0.152505	0	0.14578	0	0.200715
GEMIN2	4.94708	5.38956	6.52881	7.32091	7.15741	7.60518
DHX15	80.8007	79.6787	79.4161	69.6547	71.1686	71.1177
S100A6	857.96	690.412	730.418	839.279	760.96	689.084
ADAMTS19-AS1	0	0	0.0588065	0	0	0
GRIK1-AS1	0	0	0	0.14913	0.0362399	0.0932104
BMS1P21	0.0632399	0.185976	0.247564	0.0197043	0.376859	0.208197
GSK3A	30.0227	27.497	27.9423	32.3227	34.9186	33.4022
MBTPS1	31.0846	30.1455	31.6483	28.2307	28.0229	29.6335
FAM160B2	10.5699	9.54325	9.53279	12.7334	13.0213	12.6597
VSNL1	6.40031	5.57478	6.08699	5.34117	4.56043	6.03877
SCYL1	26.0218	25.9282	24.9363	28.1103	29.704	29.5477
LOC101928222	0.172737	0.244433	0.0412698	0.503008	0.58653	0.197789
PDZD9	0.0516945	0	0	0.133514	0.0879724	0.220306
HLX-AS1	0	0.169319	0	0.0905831	0.0987999	0.0988254
PSMB10	10.9116	12.0746	8.49698	36.5214	35.0118	31.698
LAT2	0.404001	0.392071	0.313665	0.821458	0.745393	0.856383
ADAM22	3.03785	2.19424	2.52783	1.64572	1.74057	1.32005
SLC4A4	2.3059	2.56728	2.35839	1.104	1.12366	1.16649
ZNF295-AS1	0.0429468	0.0422035	0.0394558	0.178862	0.14066	0.0502404
NBPF14	12.1171	12.7234	12.2634	11.6638	11.6337	11.8503
ATG4A	11.3444	9.33534	10.9592	11.5263	12.8797	12.886
CRTAP	55.7435	51.524	53.5952	39.9783	39.025	38.4354
ZNF678	2.46194	3.50147	2.8979	2.06735	2.73414	3.193
RNVU1-14	0	0	0	0	0	0
SERPINB5	0.0223858	0	0	0	0	0.0208467
ARHGAP26	4.06433	4.43989	4.42273	6.27203	5.87019	6.5453
ISCU	12.7513	12.4792	10.1336	15.4999	15.2369	13.8963
NRIP1	4.48017	5.63173	4.74615	6.35074	6.92272	7.4712
PDCL	11.0322	10.1699	10.6044	11.3045	10.9326	11.1646
LGR6	0.275964	0.259816	0.258513	0.312101	0.196949	0.223377
PTPRC	0	0	0	0	0.0551088	0.0110254
MAN2A1	20.3689	21.1142	20.5745	16.1432	17.9896	19.0185
AHSA1	55.7405	48.38	54.1057	48.2389	47.113	38.0756
HOTAIR	0.0200867	0.0191742	0	0.104391	0.0787729	0.0820663
SFTPB	0	0.0502699	0.0130811	0.0137985	0.027139	0
C3orf33	1.68655	1.849	1.9447	1.67621	2.46993	2.45623
C14orf79	1.38329	1.77829	1.57384	2.87164	2.51801	2.64175
SNPH	0.720868	0.596068	0.663371	0.815469	0.822638	0.650551
AMICA1	0.0260362	0	0	0	0	0
GTF2H1	15.6191	14.3635	16.0637	17.2532	17.7964	17.4744
CBR1	30.8734	26.3998	29.4439	40.3459	38.3298	33.771
RPL22L1	4.84924	5.55656	5.406	7.65227	8.58725	7.38901
LINC00337	0.142119	0.267299	0.109274	0.322295	0.418836	0.261634
LOC100507387	0	0	0	0.0695843	0	0
C11orf44	0.0707024	0.128563	0.12262	0.0811215	0	0.050463
RBBP6	9.93092	10.0131	10.8181	14.0193	14.0432	15.1393
HNRNPA1P33	0.132902	0.0976821	0.130463	0	0	0
CRISPLD2	0.325165	0.399396	0.305355	0.235717	0.139884	0.273105
MAP1A	0.277549	0.327002	0.329336	0.330048	0.227077	0.310328
GIMAP5	0	0	0	0.0266847	0	0
PCDHA12	0	0	0	0.051644	0	0.0853123
SFRP5	0	0.0757146	0	0.0292949	0	0
RNF115	24.9017	21.8805	24.199	25.2407	28.1515	27.5889
LMF1	0.526918	0.735093	0.791514	0.800001	0.912727	1.09885
CAMK1	11.9693	11.2428	11.0517	9.7869	10.1825	10.5361
NUPR1L	0	0.0791122	0	0.172477	0.093627	0.193941
TMOD3	32.5593	33.7943	34.0956	27.8454	30.9471	34.4669
SKINTL	0	0	0.0693113	0.124444	0.0613685	0
RASA3	8.04409	8.07305	7.05495	7.11335	7.10326	7.50075
AHCTF1P1	0.269815	0.255201	0.22564	0.235563	0.226657	0.154736
PURA	7.78962	8.36812	8.21473	8.79747	8.86402	10.4018
PDK4	0.376204	0.246019	0.541142	0.468163	0.502366	0.613862
UROD	48.6129	43.089	43.6691	40.8088	40.3483	37.18
TRIM34	1.14377	1.03986	0.972182	3.74216	3.8978	3.03891
MINOS1	6.27479	7.16122	6.37346	6.99628	6.5103	6.33699
ATF6B	27.4394	26.2674	25.1973	24.9354	24.7474	27.7639
ATP5L2	0	0	0	0	0	0
SPHAR	0	0.155972	0	0	0	0
RAB7B	0.0751341	0.0754369	0.0864505	0.0481493	0.016052	0.0518984
GCSH	33.6965	31.2844	32.434	28.3979	30.2801	28.139
PYCARD	0.0639606	0	0	0	0	0.105571
LINC01558	0	0	0	0.0704844	0.0363765	0
C2CD2	2.75441	2.87376	2.63214	1.6425	1.59757	1.83973
LOC390705	0	0	0	0	0	0
SLC35A1	7.4236	6.49809	7.59552	7.35284	7.2174	7.67577
LOC400655	0.0219851	0	0.0215146	0	0	0
SNRPG	100.491	96.5469	111.804	111.814	112.982	95.4264
NSMAF	11.2556	10.625	11.4739	9.00284	10.0287	9.33506
RP1	0.00876947	0.00876106	0	0.00756479	0.00749345	0.00736223
MKRN3	2.72638	2.84737	2.97678	3.62643	3.10147	3.89741
CDADC1	1.43593	1.48261	1.45013	1.62062	2.32428	1.65083
DARS2	14.6244	15.3644	15.1735	7.63477	8.40589	9.86545
HTR1D	0.136192	0.0795117	0.111739	0.173468	0.0391013	0.0628132
NEUROG1	0	0	0	0	0	0.0310005
HDAC9	39.0614	39.9973	38.1971	39.9387	42.7681	45.4122
RPL34	79.7084	68.6935	80.3266	97.5635	91.4985	81.5484
OVOL1-AS1	0	0	0	0	0	0.224543
RPLP0	902.268	793.978	816.522	586.87	569.498	493.08
CACNA1C	0.0169239	0	0.00855039	0.0100787	0.0272759	0.0164073
ISPD	0.689519	0.41486	0.687788	0.273803	0.193733	0.483016
UBE2O	9.592	9.70018	8.93444	13.8756	13.4551	14.7897
KIAA1524	23.685	25.7566	25.0887	19.7078	22.2055	22.3072
THRB-AS1	0.0553387	0	0.0521044	0.0565931	0.235192	0.0614972
TFG	45.7939	44.6779	48.0023	55.9574	61.1581	57.5812
RIC3	0	0	0.0120411	0	0	0.0117039
EMC6	47.195	38.9068	44.2793	56.7912	63.2073	61.5559
PCOLCE-AS1	0	0	0	0	0.0186264	0
CD52	0	0	0	0	0	0
ZNF232	2.50813	2.5145	1.88372	3.01403	2.8372	3.23744
ZNF691	2.6769	2.03103	2.64715	2.33932	2.7765	2.3893
TRAPPC2L	17.7737	17.0427	15.1184	20.7067	19.9284	14.7009
PRDX6	180.888	167.224	163.836	221.128	214.511	218.424
LRCH3	14.6045	14.4331	15.509	13.1664	12.7767	14.6852
SYPL1	102.131	88.4458	102.197	86.3644	88.9189	89.3961
USP17L9P	0	0.0162797	0.0106996	0.00672056	0	0
CDS1	1.97549	1.76328	1.97228	1.84657	2.02387	2.2744
TMEM63B	14.3299	13.3156	13.8505	15.6818	14.755	14.7659
RORB-AS1	0.0826449	0.0785895	0.0782496	0	0.163117	0.083301
LSP1	0.202357	0.189452	0.129442	0.109386	0.105878	0.291205
GALNS	8.14177	7.17322	7.6041	7.4612	7.3596	7.82397
TPH1	0.393812	0.133043	0.297335	0.254812	0.139127	0.362552
TUBBP5	0	0.0322196	0.0152012	0.0312904	0.047784	0.0515333
GART	33.0556	31.239	32.1949	32.2887	33.0499	33.5199
LOC340074	0.0250775	0.0518629	0	0.022578	0.0886874	0
RCCD1	0.434587	0.488847	0.735918	0.867434	0.693598	1.0588
KCNK2	0.412108	0.378993	0.322371	0.190095	0.271734	0.304812
LINC01116	10.8014	9.82243	9.64666	8.03006	8.82816	7.83379
SMCO4	5.0496	4.76892	4.96865	6.64278	6.41542	7.70404
TMC6	0.303931	0.37683	0.237817	0.226993	0.470335	0.313136
CIB1	34.8478	32.6211	27.592	34.6559	32.4236	31.2412
IFI27L2	14.2239	13.7533	11.1349	18.4204	13.8142	15.1487
LCMT1	10.7012	10.9501	9.65922	14.1733	14.7752	13.7284
PDIA5	7.78951	6.57962	8.39235	9.53808	10.775	9.09263
RHOXF1	0	0	0.0603471	0	0	0
FLJ42393	0.0901241	0.0599031	0.0290076	0	0	0.0634079
LINC00412	0	0	0.506015	0.167751	0.162194	0.314369
FAM107B	6.35328	5.79108	5.6227	9.09662	9.53898	8.84377
HOXD10	16.7084	17.424	16.6464	17.4049	16.5508	19.1895
TNFAIP3	2.83103	3.00731	2.61016	11.5275	11.7635	11.7279
ARHGAP39	2.60928	2.59771	2.3077	3.48162	3.73154	4.10153
TRIB2	21.939	22.4742	20.7432	20.4232	21.6538	24.5161
FAM177A1	12.0284	11.6628	10.8593	10.1078	10.3969	10.1332
C5orf45	6.73271	5.63184	5.27165	6.55993	7.87008	8.35136
2022-03-02	3.07543	2.94957	2.87684	3.85719	3.62839	4.67163
LGALS9	0.808659	0.749296	0.446684	17.3616	15.6588	14.7102
SIGLEC17P	0	0.0275012	0	0	0	0
ADAMTS6	1.57576	1.3847	1.61245	3.35698	3.47222	3.4611
YARS2	6.87083	6.85356	6.87218	7.90082	7.72034	6.72347
CILP2	0.0495152	0.0795621	0.0896174	0.229419	0.169067	0.137923
UCA1	2.67736	2.76657	2.30217	0.477139	0.199476	0.55271
ANGPT4	0	0	0	0	0	0
SIPA1	6.29564	6.12502	5.54357	5.66573	5.26861	6.04827
PPP4R1	48.1814	48.3867	49.8656	43.5854	47.3186	46.5614
HILS1	0	0	0	0	0	0
FBXL2	4.3494	3.59783	4.84813	4.36956	4.30758	4.5835
MCRS1	16.4137	17.8839	14.8877	15.7758	16.0311	15.8846
L3MBTL4	0.0164614	0.0323841	0	0.0759992	0.0617074	0.0156318
EFCAB11	2.98151	2.3967	3.24488	2.76003	2.18865	2.38972
LINC01296	22.7983	23.0541	23.6483	30.4545	28.9829	29.557
ECSIT	8.47468	9.85034	8.584	10.3407	8.51843	10.3453
GPAT4	20.1099	18.5695	19.5075	18.5244	19.7154	18.4184
SPECC1L	9.43532	10.5599	9.46704	9.22675	8.63231	8.97185
HGS	41.2157	38.3187	36.8856	54.4094	53.0005	54.013
BST2	101.13	95.8129	95.2804	665.356	685.814	659.497
U2AF1L4	4.02082	3.53445	3.26532	6.82521	5.25101	5.69096
MT1M	0	0	0	0	0	0
MUC6	0.00884419	0.00640469	0.00559156	0.0205054	0.0282969	0.0371266
DLAT	12.3118	11.922	11.9939	11.7817	12.2972	13.4626
MAP2K3	11.8942	11.1935	11.2889	13.2314	12.576	14.4112
CYP4Z2P	0	0	0	0	0	0
LOC101928731	0.068028	0.0343302	0	0.0766292	0	0.0629422
LOC283788	1.31337	1.41791	1.31655	1.4745	1.72583	1.60715
CT45A2	0.383165	0.366123	0.588135	0.429443	0.314211	0.324737
ZNF267	4.67625	4.24494	5.39324	8.13681	9.03492	8.35858
CSNK1G2-AS1	0.0449175	0.0223102	0.041337	0.0953477	0.048399	0.161252
RNF144A	2.63617	2.71311	2.58165	2.10582	2.75446	2.44086
MANEA	7.65914	8.92486	8.8682	5.17343	5.23553	6.14925
ZNF664	32.8974	31.7678	32.2296	24.7332	26.5306	28.0933
LILRB1	0	0	0	0	0.0129737	0.0145366
TM9SF2	68.9923	66.4618	70.2722	74.6011	81.8694	78.0004
OR2C3	0	0	0	0	0.0216149	0
IGFBP7-AS1	0.22752	0.0523621	0.269106	0.309852	0.264598	0.101382
TTC24	0	0	0	0	0	0
OS9	53.4637	52.4041	52.2993	70.4845	67.4996	68.2312
IFT140	2.05025	2.01488	2.19302	2.08198	1.78672	2.25077
ACOT12	0	0	0	0.025921	0.0263865	0.0797426
SFXN4	12.4872	12.1067	12.3291	11.2156	12.0682	10.0944
NOMO2	68.6795	76.9246	69.323	69.8024	59.9702	63.2467
CELP	0.0372838	0	0.0793968	0.201505	0.0926074	0.100021
COQ5	8.62189	8.88422	9.39709	10.4447	9.38245	9.67717
PLA2G4E	0.0176496	0	0	0.00890123	0.0091687	0.0196896
LINC01476	0	0	0	0.0951967	0	0
GABRP	0.0197138	0	0.0191786	0	0.0177679	0.0710056
PASD1	0	0.0147238	0	0	0	0.0143571
LDLRAP1	7.84841	7.31385	6.787	8.21632	7.34102	7.16538
PRSS36	0	0	0	0.0207585	0.0854433	0.0248479
HLA-DQA2	0	0	0	0	0	0
CRYL1	2.19748	2.65015	2.54317	2.94228	3.25459	3.40992
MAN2C1	16.3534	15.0421	14.6049	20.3857	20.0154	21.206
TCAF1	26.3513	27.4075	27.4377	22.858	24.0439	25.0547
CHMP4C	0.0261097	0	0	0	0	0
PIN1	45.0011	37.9759	37.6731	49.2319	47.79	48.9955
SPSB4	0.773578	0.682916	0.697738	0.564203	0.408807	0.516765
BCAR3	13.7907	15.0871	13.5483	15.3814	13.743	13.6848
MCAT	4.75501	4.51466	4.61452	6.30683	5.42811	4.84977
OR2A1	0	0	0	0	0	0
ARCN1	66.1747	62.5738	66.8983	66.6646	66.2278	65.7881
ADRA1B	3.08554	2.32737	2.48005	2.75774	3.39542	2.95006
HIF1A	112.891	108.152	117.608	148.188	166.586	151.639
ARMC6	23.6855	22.0801	22.666	20.6551	21.7743	19.5079
FAT2	0.0543373	0.077586	0.0687649	0.0494909	0.0610489	0.0744925
ARHGAP6	0.155465	0.0947237	0.154283	0.034556	0.0498686	0.127325
STRAP	65.2971	63.7029	60.5982	57.9114	63.0398	63.4166
CNOT3	18.3091	17.472	17.3253	20.6089	20.6317	20.971
ZNF527	1.26664	1.18949	1.37175	1.52865	1.70569	1.642
C14orf2	30.8285	24.3502	30.178	26.2548	28.9521	26.6926
NFKB2	10.3888	10.5245	10.6983	21.6966	21.7954	22.3953
ZNF772	4.87008	5.06292	5.15654	4.87487	5.04521	5.4115
HSD3B2	0.075015	0.124733	0.106599	0.101706	0.114311	0.107758
MTR	7.43451	7.7148	7.64694	5.56768	5.1306	6.19763
CKS2	85.8341	85.5981	83.1312	77.5247	78.1754	74.3161
FRAS1	1.93432	2.27218	2.05448	1.02921	1.09223	1.03406
DEDD	20.7385	18.7083	17.027	29.3327	28.7802	26.9802
TOP3B	6.87502	6.60177	6.57157	9.05	8.40184	8.23599
SERP1	41.3598	38.779	39.1955	44.9187	48.0162	43.0993
CASQ1	0.126761	0.17059	0.0733511	0.3106	0.268036	0.305882
HEXA	29.6969	30.5602	28.9914	46.5883	47.6116	48.9641
LOC101929470	0	0	0.066798	0	0.0576437	0.0588924
ADORA1	1.78586	1.6828	1.83651	1.67291	1.61352	1.28245
WFDC3	0.198946	0.128184	0.0633938	0.0648517	0.0689458	0.203983
LOC102723701	0.133614	0	0.0502571	0.16529	0.222631	0.0898914
AMBN	0	0	0	0	0	0
COQ9	42.2195	36.6829	40.0603	46.0615	46.0156	40.8093
CFAP52	0.0256261	0	0.022926	0.093959	0	0
RIBC1	0.291966	0.125507	0.164693	0.309173	0.419763	0.434057
ALAS1	22.3702	20.0855	21.4782	29.3833	30.4192	28.0203
LDHD	0.0233291	0.0887786	0	0.0247703	0.0262008	0
DUSP16	6.80579	7.51425	7.22031	8.88466	9.42609	9.75933
GCKR	0.108522	0	0	0.040813	0.0627185	0.0440369
HOXD-AS2	5.92857	4.50412	4.62135	9.96328	9.00509	8.54937
MGC2889	0.349762	0.697889	0.503568	0.438956	0.295944	0.266325
ALDOC	0.530246	0.584279	0.371562	0.598362	1.31176	1.17511
MTVR2	0.0804391	0	0.236095	0.540595	0.39078	0.425431
CCDC60	0	0.0162982	0	0	0	0
WWC2-AS2	0.080329	0.121429	0.0540495	0.116338	0.0989347	0.0274356
JUNB	7.26023	6.68351	6.52164	20.4424	19.4777	21.9388
SMG1P5	2.43512	1.75156	1.99972	3.34765	2.44843	3.0247
GSTCD	7.37322	6.75861	7.87928	7.37545	6.38273	6.7857
ZNF341-AS1	0.259419	0.0952215	0	0.0876689	0	0.0912825
GPR21	0	0.0454507	0	0.0404985	0.0405103	0
HMGN1	117.974	105.892	112.983	106.807	115.668	109.986
LOC100129520	0	0	0.0106659	0	0	0
DDX20	10.6621	11.425	10.3083	15.1565	16.3834	16.5892
WRB	17.9083	16.6601	17.064	10.6637	10.8374	10.7088
SLC35A2	10.6406	9.34994	9.52764	13.0484	14.3822	12.9957
GPATCH3	4.32227	3.75737	3.98136	6.40469	6.45575	6.41638
CEND1	5.00159	4.57395	4.52168	7.30958	5.98489	8.07643
TSGA13	0.0549462	0	0.0215521	0	0.019349	0.0505867
ZNF45	5.83272	5.2354	5.44196	7.38115	7.64462	6.22104
IDH3A	47.074	46.1391	47.0582	47.6423	48.4031	46.8527
RPLP1	828.692	771.097	730.044	711.246	635.681	561.723
NEAT1	152.315	139.287	151.366	204.293	212.216	216.109
PDXDC1	29.5817	27.3518	29.2593	28.2441	30.0722	30.2925
SF3B5	89.1642	77.8996	83.6967	92.0941	90.4155	83.0456
LOC102723704	0	0	0	0.0486824	0.0991737	0
ZNF606	0.54492	0.490903	0.603532	1.25157	1.34117	1.50359
STKLD1	0.0144929	0.0439897	0.0276535	0.0750114	0.0305459	0.134959
CHMP1B2P	0	0	0	0	0	0
NOS2	0.108947	0.13659	0.068452	0.0643787	0.056265	0.0617206
MTMR9	5.12477	5.99306	5.42713	5.41323	5.73036	6.14573
MRPS5	30.979	28.4824	29.382	30.9895	32.7128	29.27
TNFRSF11A	0	0	0.0108527	0.0468019	0.0497432	0.066235
LOC101927827	0.0338513	0.108026	0	0.0276846	0.107313	0.026002
FBXO25	9.36299	8.64702	9.29716	9.15912	9.98572	9.15036
ZNF800	7.7146	8.86551	8.15526	8.25416	8.35357	10.862
INPP4A	5.89262	5.9107	5.50487	4.36315	4.34187	4.61574
B3GALT1	0.0520127	0.227109	0.103096	0.133364	0.305692	0.108723
LINC01094	0.0855755	0.137806	0.171086	0.177263	0.113393	0.141354
ATP6V0A1	19.1964	17.7147	18.6035	18.8101	19.684	18.0873
ATP13A5	0.0639665	0.0474867	0.0313199	0.145069	0.088001	0.0744505
FAM19A1	0	0	0	0	0.121417	0.0313643
ENPP3	0.0197832	0	0	0.0509739	0.0167842	0.0167817
PPFIA4	0.239706	0.258995	0.269164	2.2803	2.07329	2.15852
SSSCA1-AS1	0.23427	0.410924	0.389297	0.685078	0.616189	0.495924
LINC01039	0	0	0	0.043343	0	0.0115321
C9orf106	0	0	0	0	0	0.0751301
ALOX12-AS1	0.972671	0.462308	0.564059	0.791653	1.11397	0.845694
ZNF776	6.1759	6.05253	6.35351	8.74364	9.26762	8.76412
RABGGTA	6.9522	6.5659	7.09115	9.07547	9.77693	9.01306
NOS1	0	0	0	0	0	0.0183094
STX3	8.48973	9.22764	8.34842	10.4454	11.3465	11.0574
SAMM50	17.6536	16.0594	16.9953	17.5173	16.6745	14.7091
AQR	14.9369	14.5671	15.4537	11.9133	12.3737	12.3613
PDCD4-AS1	0.830002	0.497257	0.81086	1.19709	1.373	1.1021
CDRT15P1	0.37741	1.00016	0.480361	0.537673	0.707428	0.75391
PTGES3	187.861	181.796	175.612	167.425	190.279	186.465
OR7E47P	0.400549	0.339871	0.294777	0.299685	0.0358536	0.465738
S1PR2	1.37842	1.51509	1.43963	2.14189	2.15862	2.36375
EXOC6	8.87104	9.56698	10.1005	10.6487	12.8027	11.4722
CHAF1A	27.8602	26.3682	26.0264	31.9248	32.5175	32.269
HLA-E	36.7972	33.5017	33.3673	223.104	232.362	233.733
XAF1	0.20144	0.072923	0.0959297	13.2512	14.727	15.0726
PSTPIP1	0.0217733	0	0	0	0	0
CMC1	18.6521	17.5613	13.7774	16.7339	17.2736	15.6438
MARK1	5.3223	4.5857	4.61955	5.45569	5.54697	5.8556
LOC100505921	0.0994424	0	0.0495713	0.173361	0	0.043227
IKZF4	1.67085	1.52486	1.45949	1.49612	1.34371	1.81131
MPHOSPH10	16.8754	16.736	17.9204	23.165	25.9494	25.7349
LOC101928402	0	0.284354	0	0	0	0
PTGDR	0	0	0	0	0	0
ATP2B1	13.4691	13.9174	13.4193	11.7191	12.6116	12.5866
NHSL2	0.0624899	0.0464649	0.0505744	0.0360255	0.0270342	0.0202093
LOC101929505	0	0	0	0.0201561	0	0
TSPAN19	0.271644	0	0	0.215624	0.287646	0.403621
GJD4	0.0281576	0.088259	0.0516606	0.0654854	0.034937	0.157359
MURC	0.372414	0.587313	0.788742	0.415325	0.289947	0.398504
FMN2	0.986253	1.13217	0.908087	1.41087	1.42259	1.56737
PTPN9	18.1089	16.4912	17.8389	16.3087	17.5506	17.5737
ABCA13	0.102723	0.136188	0.130834	0.104568	0.141511	0.11539
NUP62	40.5957	39.8514	37.243	43.8196	42.1238	44.7134
RASL10B	0.261821	0.420548	0.316696	0.338347	0.35439	0.356345
LOC553103	0.150259	0.103825	0.0478099	0.102132	0.103071	0.254076
CASS4	0.111847	0.0746187	0.139071	0.450743	0.301828	0.412522
DENND5A	22.5039	21.1199	22.5011	25.3591	24.359	26.0793
PPDPF	182.599	184.672	169.178	218.494	179.004	208.456
LINC01515	0.291917	0.825676	0.491771	0.263027	0.521377	0.435685
DKK4	0.0470593	0	0	0	0	0
YAP1	25.7866	26.9489	25.8674	24.7702	25.4422	28.093
NCR3	0	0	0	0	0.137521	0
CDKL4	0	0	0	0	0.0949539	0
CRACR2A	0	0	0	0	0	0
GAK	19.7059	19.4363	19.1956	24.642	24.7948	27.3475
LINC-ROR	1.86088	1.97403	2.06693	2.44267	2.62298	2.68012
THYN1	14.0917	14.2174	14.3461	14.6346	16.9286	14.7327
PKD1L3	0.00934834	0.0187097	0.00907171	0.00863838	0.0260508	0.0180841
SYN1	0.139931	0.12209	0.0645032	0.382405	0.162135	0.309294
MIR7-3HG	0	0	0	0.115133	0.155551	0.125342
USP36	10.1489	9.91875	9.56809	14.4557	14.4622	14.6262
LACE1	1.6856	2.08903	1.98808	2.2444	2.14533	2.23975
CCDC47	65.1542	59.909	63.5832	73.0897	78.9089	76.2309
CUEDC2	22.1762	20.5335	18.994	26.3491	25.1569	26.2879
TMEM50A	43.9747	39.9458	45.1159	60.2711	60.4369	62.084
SH2D4B	0.0317014	0.0149982	0	0	0.0852912	0.0142142
OAS3	18.151	18.4697	17.7751	118.522	115.528	121.666
CEL	0.100221	0.118137	0.108288	0.290169	0.266325	0.208892
CCL20	0	0	0	0.313785	0.736459	0.432519
FOCAD-AS1	0	0	0.258567	0.135346	0.143925	0.149741
FTH1	1511.96	1355.6	1405.87	1283.56	1271.74	1138.02
NEIL3	8.13069	8.50264	9.30056	6.14983	6.83906	7.65046
SALRNA2	0.0471311	0	0.0233074	0.0399989	0	0.102265
ALDH16A1	20.0219	21.2625	17.0446	20.7513	20.8723	22.2141
BVES-AS1	0.318688	0.434194	0.459935	0.274519	0.361514	0.455045
PDE10A	0.625756	0.825999	0.718222	0.814873	0.789799	1.0117
LINC01138	5.73677	5.39199	5.9171	8.29853	8.2807	9.53791
MPND	3.6603	3.95696	3.89845	3.45778	3.32819	3.28051
RABL6	34.1308	29.7394	30.526	37.6004	38.4785	40.5133
POLG2	3.73125	3.57762	3.53431	4.65669	5.2115	4.92316
NNMT	22.1088	22.7325	20.0838	16.6212	14.4913	15.3322
CDC34	26.4293	22.1232	21.9147	35.8027	34.8691	36.372
ZNF300P1	0	0	0	0	0.0781804	0.0778498
IFT52	10.4423	10.9741	10.1076	12.3393	12.5656	11.4142
CAAP1	16.5912	16.0873	14.8579	14.7535	17.6842	19.556
POTEJ	0	0	0	0	0.00251727	0.0247259
CTSW	0.0670157	0	0	0	0.0324667	0
NDNL2	10.3609	10.4074	9.38358	13.3201	12.6058	14.925
RHEB	152.579	133.343	143.786	153.041	180.658	171.51
TMX2	85.2393	75.6748	82.8064	81.6655	83.5833	74.6857
TM4SF18	0.113366	0.294705	0.234342	0.182086	0.148726	0.18972
PCDHB3	0.806849	0.72499	0.937671	0.632932	0.442443	0.526929
B3GALT6	18.1058	16.1694	16.1338	17.3485	19.3769	17.6672
TMLHE-AS1	0.101934	0.0648915	0.077788	0.0922974	0.202435	0.0648158
ZBTB43	3.47251	2.95576	2.90753	3.82777	4.4666	4.12738
KCNK3	0.0547338	0.0633649	0.0699615	0.0583675	0.0851099	0.0797484
CPXM2	0	0	0	0	0	0
TAF9B	31.0995	28.4666	32.9808	18.7818	21.6515	22.8061
CDIPT	20.9794	19.6973	19.9076	21.604	20.9995	22.6081
ITM2C	44.6125	39.2313	42.427	55.7365	55.4943	50.5649
MRPL40	16.0172	16.4596	16.1339	24.0886	24.1346	20.6431
OVCH1-AS1	0	0	0	0	0	0.0854796
SYS1	8.64709	7.96627	7.79349	8.55643	8.5545	7.40782
CEACAM7	0	0	0	0	0	0
PRPF40B	1.5571	1.39835	1.34341	1.91718	1.73703	1.80439
GDAP2	9.56561	9.23225	9.5391	9.26328	9.38738	9.54595
ZNHIT3	24.9819	21.9398	26.3427	27.856	28.4301	26.3118
KLRG2	0	0	0	0	0.0362606	0.0405873
DCAF13	18.9627	16.4361	15.9093	21.665	21.7052	21.5197
SLC38A3	0.707477	0.563916	0.549425	0.973715	0.695934	0.951831
LINC00933	0.0466979	0.166672	0.0234877	0.043455	0.109654	0.133855
PAXBP1	10.1419	8.38936	8.75032	10.4922	13.3009	12.6295
CDHR5	0.0974866	0.243195	0.0813378	0.139259	0.150308	0.416706
FAM210A	4.10605	4.85279	4.83884	5.65203	6.08062	6.77444
FANCD2	22.0477	23.2645	22.733	19.1061	18.0498	19.7266
PON1	0	0	0	0.0338781	0.10197	0.0680695
CAB39	27.4312	25.3744	27.5253	24.3664	25.0367	26.5484
ZNF608	4.66442	4.80275	4.95393	5.56764	5.40494	5.99292
RIOK1	11.3895	10.3782	12.7441	12.5254	13.3749	11.6832
NCOA2	4.40735	5.3315	5.03428	4.48078	3.93082	4.5509
PLXND1	16.5055	16.913	15.6253	12.2125	11.8687	12.9117
OSER1	13.3357	12.688	11.8891	16.6974	17.2597	16.6902
CAPN10-AS1	0.63393	0.703543	0.499725	1.15466	0.904396	1.1816
SETD8	25.0759	24.4761	24.6017	25.4739	27.8029	27.9367
LINC00890	0	0	0	0	0	0
N4BP2L2-IT2	0.451913	0.474834	0.409803	0.338162	0.595991	0.793201
DUSP8	4.87595	4.60128	4.89758	8.08259	8.08355	9.78495
BAAT	0.102814	0.077758	0.102248	0.076091	0.0746144	0.148812
WBP4	5.37968	5.82	5.33087	8.14828	9.17912	9.20512
ACE2	0.0185457	0	0	0.0162452	0.0164519	0.081384
LOC100288254	0.0339372	0	0.0651035	0	0.0352407	0.0739983
AUNIP	6.28347	5.4387	4.90432	8.00054	8.06393	6.79375
C19orf24	26.3309	25.3229	23.8512	29.3291	26.7809	29.3996
LOC100505915	7.10187	6.86081	6.86841	9.689	9.64355	9.96354
KYNU	0.616462	0.76551	0.947518	2.9846	4.24712	2.78097
HAPLN1	0.0156575	0	0	0	0.0135388	0
CSF1	10.6108	10.6246	9.6472	17.5451	18.2157	18.8025
EREG	0.0367953	0.0190989	0.0746139	0.0940589	0.0921347	0.0903052
HEXDC	4.62978	4.69856	4.27999	10.3646	10.7377	11.6799
NTRK3-AS1	0	0	0.0134384	0	0	0.0152048
COL14A1	2.2124	2.64848	2.32089	2.28129	2.26175	2.51854
SNW1	23.7159	23.19	21.0905	27.1619	28.502	28.2026
JMY	4.55075	4.68423	4.79652	6.97089	6.91822	7.69746
CATSPERD	0	0	0	0.0191204	0.0380467	0.0395577
C2orf54	0.0188161	0.0233978	0	0	0	0.0281803
FAM46C	0.448651	0.429382	0.462634	0.655331	0.857111	0.761836
RNF212B	0.0241839	0.0484223	0.118158	0.0446333	0.0224789	0.184171
SPAG9	22.3708	22.2767	23.1591	24.6311	25.8982	26.2057
MAP4K1	0.071059	0.0987376	0.12419	0.36921	0.324581	0.308443
GINS1	9.1234	9.4575	9.80586	9.37551	9.73972	10.3489
TMEM86A	0.405367	0.30612	0.385129	0.619908	0.86806	0.829517
SYT10	0	0	0	0	0	0
C1orf54	0	0.201197	0.563991	0.450907	0.85206	0.605755
ZNF507	5.24823	5.96002	6.56598	6.09549	6.12494	7.08329
CAMKK1	0.89556	0.845999	0.799292	1.40481	1.32029	1.29612
NME7	16.7499	16.0869	17.6721	16.189	18.9685	16.2114
TARS2	15.2792	15.2374	15.3996	16.4698	15.8916	17.4234
GOLM1	17.5624	14.7929	17.0071	15.6099	17.3067	16.0522
FAM103A1	20.9336	18.8893	19.2238	24.807	26.2381	27.6142
CAMK2D	21.1796	20.4183	21.1977	18.5197	18.0056	20.1662
DMC1	0	0	0	0.0279961	0	0
PCBP3	0.0195474	0	0	0	0.0188548	0
YWHAB	112.518	105.701	109.805	90.3608	93.7996	91.4704
AIG1	19.6027	19.8772	16.7404	17.8129	19.1327	19.1786
MVP	36.2123	35.1017	35.0967	41.5813	40.6488	38.2415
TAX1BP3	40.651	42.2948	40.7745	36.7869	35.4692	37.9687
FSCN3	0.0253314	0.0249498	0	0.0250572	0.102801	0
INTS4	10.3815	10.63	10.0403	9.61433	9.38667	8.98852
MAPK8IP1	3.70234	3.50518	3.36944	4.50519	4.17549	4.42767
DDX53	0	0	0	0	0	0.0205248
KCNJ15	0	0	0	0.0179152	0.0811807	0.0186946
NDUFA11	110.543	106.569	104.072	115.219	118.908	99.0685
LYSMD4	2.92372	3.03377	2.48526	3.73351	4.02489	4.14253
HHLA1	0	0	0	0	0	0
ATP6V1E1	62.4606	55.3829	58.9277	75.0608	79.5881	75.5942
PPFIBP1	13.3908	13.9755	14.0532	13.4848	14.0425	15.9297
HIST1H2AK	0.38996	0.116412	0.352439	1.85446	0.798274	0.542576
CPEB2-AS1	0	0	0	0	0	0.0628739
SERBP1	123.711	120.02	124.849	100.53	102.06	104.179
ZNF510	2.64593	2.83436	2.78573	2.9705	3.21986	2.98972
TFB2M	7.9629	10.6035	10.1506	11.4371	10.9733	11.1194
RNF7	18.224	15.915	17.9635	18.6756	17.0879	15.865
MGAT5B	10.6265	10.2434	10.2818	10.579	11.5782	11.8512
PKN3	6.87394	6.0856	6.31748	6.13437	6.97407	6.69288
FMNL3	2.02576	2.05328	1.84334	1.89261	1.66068	1.95326
ADORA2A-AS1	0.0955372	0.154099	0.100501	0.169536	0.159106	0.0836614
TMEM155	0	0	0	0	0	0
LOC101927666	0	0	0.00860603	0.0165863	0.0166026	0.00862051
TMEM95	0	0	0	0	0	0
LOC100505625	0.0492858	0.066748	0.0645415	0.137859	0.0926311	0.0806264
CLUAP1	2.21825	1.90142	1.93238	2.12515	2.50437	2.30053
SNAI3	0.172475	0.173672	0.0892368	0.0538993	0.16521	0.0607298
TBC1D22B	6.99914	6.33864	6.41424	8.3933	8.46941	9.04377
WDR75	23.7015	23.1379	24.1298	23.6075	26.9353	27.4986
MSLN	0.231366	0.278213	0.249383	0.219701	0.162142	0.171835
TTK	37.1169	34.7452	36.8203	26.885	32.9875	31.2113
BLOC1S2	12.8921	13.6058	13.3564	20.827	22.0383	21.5138
SHANK2-AS1	0	0	0	0	0	0
APCDD1L	0.331864	0.332283	0.337615	0.162983	0.0738293	0.15648
FOXP1	5.97905	6.28646	6.3411	6.51451	7.01879	6.03182
LRP11	7.7902	7.0958	6.94459	6.43431	6.4336	7.4117
CNNM4	4.16126	4.01147	4.05283	4.32215	4.7114	5.32918
SEC23B	27.4081	25.7759	27.3633	28.5043	29.3395	27.6977
ELOVL6	21.8684	23.5973	24.9051	34.2515	34.347	34.0365
AFAP1L1	0.330257	0.323722	0.225687	0.463768	0.326047	0.375682
MSANTD3-TMEFF1	4.85343	4.20925	5.69974	4.01277	4.43148	4.01373
COX5B	82.7943	73.414	73.6682	86.1994	92.5453	76.8524
C11orf88	0	0.0657585	0	0.119377	0.0623472	0
SLC22A15	2.37646	2.4657	2.45034	3.3147	3.87821	4.20641
GPR61	0.0181958	0.0181683	0	0.0375839	0.0581605	0.0210718
DDX3Y	0	0	0	0	0.030016	0.0241317
STPG1	2.08934	2.4308	2.32373	3.84229	3.90582	3.76176
PREX2	0.278819	0.26086	0.295236	0.729825	0.806906	1.01664
SLC27A2	0	0.024317	0	0	0	0
WBP1L	15.9068	14.4884	15.6732	13.0412	13.7349	13.8443
KLF13	6.90566	6.63136	6.06301	3.85883	3.41472	5.01706
HSD52	0.0513972	0.0532242	0.0509949	0.140452	0	0.0964917
ZFP91	35.953	33.3012	36.2623	33.8165	34.194	37.8477
LINC00526	0.855394	0.927127	1.47467	1.30793	1.1715	1.80303
SAA2-SAA4	0	0	0	0	0	0
APOLD1	2.48221	3.29808	3.20825	2.66047	3.35727	3.53212
HOXA3	1.68528	1.69514	1.48522	1.54451	1.39817	1.80369
SLK	24.8041	23.2156	25.4165	24.0332	25.8152	26.5229
EPHA1	0.0130993	0.0259648	0.0243488	0.0278595	0.0145077	0
USP32P2	4.67926	4.73218	4.28761	2.96882	3.28181	3.3691
LINC01352	0	0.0478424	0.140509	0	0	0
FGF8	0	0	0.0485295	0.167409	0	0.282747
TAF15	75.2837	65.9847	75.6981	68.5814	75.7463	65.2009
HNF1B	0	0	0	0.0272343	0.023794	0.0595928
ARHGAP36	0.334436	0.404135	0.343408	0.258806	0.138715	0.35096
HNRNPU	146.247	135.276	147.234	120.801	127.537	123.475
EPHX3	0.0988366	0.0715838	0.0933648	0.138918	0.107296	0.184297
C9orf16	16.1193	15.9509	13.3739	25.8619	23.452	26.3277
OR13J1	0	0.0682366	0	0	0	0
NUP35	13.0561	12.7204	14.8219	12.6572	12.4789	12.6608
SLC26A8	0.0176387	0	0	0	0.0155467	0
BCAP29	21.0132	21.4828	21.2468	20.9928	22.9637	24.8659
DCN	0	0.125863	0	0	0.0374435	0.0950364
LINC01021	0	0.0592567	0	0	0	0
POU5F1B	0.0613615	0.0302317	0.0587482	0.12034	0.405149	0.460927
TACSTD2	0.129348	0.141405	0.134534	0.0232834	0	0.105585
ZNF595	3.95629	3.79607	4.2236	4.61406	5.52146	5.02416
LOC100130093	0.389763	0.485844	0.294024	0.473515	0.345895	0.666853
CSF1R	0.14553	0.218163	0.140884	0.171511	0.124688	0.148453
EEF2	699.271	648.636	665.243	707.21	707.563	670.103
SRSF10	47.4243	46.1737	49.3729	45.6904	50.3675	47.9587
ARMCX1	2.29879	1.51538	2.15367	2.80593	3.27837	3.0346
UNC13D	0.0834609	0.0330631	0.0381417	0.135319	0.122641	0.23388
ACOT9	15.013	14.8207	14.9365	17.4228	13.9477	13.8243
MRPS17	25.3659	25.0134	27.3855	26.8209	23.6625	25.3167
HSPB8	24.7901	23.321	21.7134	30.1965	31.0846	33.2784
KCTD2	12.2794	12.6194	12.7685	13.3816	14.0224	13.6935
SSR3	53.9362	49.9763	52.4256	45.3881	46.9051	45.7592
SSSCA1	14.1865	14.99	14.2898	21.5753	20.52	19.3814
USP17L20	0	0.0145633	0.0101693	0.00361911	0.0036225	0.00925069
LINC00616	0	0	0	0.0459232	0.0222897	0
DIAPH3	18.1016	17.5014	18.2267	14.5248	14.8584	15.4261
PAK3	3.09526	3.77192	3.92084	3.57075	3.45694	4.26707
DENR	45.0886	45.2082	44.9697	33.2837	39.7616	41.511
TTLL1	1.23066	1.67416	1.2856	1.05912	1.66469	1.52985
CLCA3P	0	0	0	0	0	0
TMEM41A	14.2834	15.1661	13.8815	16.2728	17.3794	15.7993
GPI	132.97	127.163	121.753	188.472	192.356	182.502
RHBDD2	34.0724	30.3458	28.2988	48.9001	46.9738	46.6107
FAAP24	3.72557	3.20847	3.02952	3.43306	2.96493	4.49343
AS3MT	0	0.0123321	0.0878389	0.180314	0.101006	0.142125
MANF	85.9114	68.6582	71.9733	82.2194	84.6831	73.3535
FAAHP1	0	0	0	0.0815313	0.0421724	0
SPATA31D1	0	0	0	0	0	0
SUV39H2	7.94546	7.87398	8.6375	8.00063	9.37654	9.28166
SFXN2	4.27718	3.82165	3.97693	4.11324	4.62378	4.82984
LOC284930	0.2037	0.241739	0.39131	0.326513	0.396685	0.361547
SNURF	52.5528	55.1583	50.8304	56.5099	49.9434	48.8569
HRC	0	0	0	0.010337	0.0103267	0
SULT1C2	0	0	0	0	0	0.0742842
HOXB5	0.235352	0.244891	0.263832	0.643138	0.65781	0.633575
KIAA0754	12.2932	15.8661	14.317	8.10753	6.29254	8.90536
SLC17A6	0	0	0	0	0	0
LOC100507564	0.878531	0.682637	0.366693	0.502909	0.888206	0.538109
RAB42	0.0423928	0.0768037	0.131088	0.109572	0.173974	0.163104
NPTX2	0.0339693	0.0312786	0.0152886	0	0.0782062	0.0415569
BCAR1	21.1825	20.1894	19.9592	20.9262	21.1883	21.3778
ID4	3.18607	2.6336	2.67247	3.25262	4.07852	3.27389
FCRL3	0	0	0	0.0142846	0.0288096	0
FRMD8P1	0	0	0	0	0	0
TSPAN10	1.00832	1.00973	0.806563	1.03215	0.79586	1.80872
PPM1A	8.61886	9.60277	8.96813	7.97683	7.66637	8.1866
BEND5	0.498969	0.598069	0.26246	1.26685	1.13387	1.21553
ACSL3	44.0634	41.9286	43.4628	54.4244	59.8667	58.6836
LINC00336	0	0	0	0	0	0.021533
VAMP4	5.40024	4.81837	5.27205	5.95546	6.0985	6.18043
OR1F2P	0	0	0.0497154	0.0955381	0	0.0529237
CREBL2	12.1344	11.5997	12.956	11.0128	11.023	12.3711
LINC01168	0	0	0	0	0	0
CYP27A1	4.24702	4.54618	3.78998	3.90728	3.78784	4.08604
GPR35	0.220631	0.268299	0.304322	0.86951	0.715433	0.879612
SLC9A3	0.120069	0.18073	0.15605	0.106592	0.148608	0.141438
TBC1D3P5	0	0.011619	0	0	0	0.0127776
C10orf99	0	0	0	0.0587337	0	0
CT47A6	0	0	0.00279552	0.00336394	0	0
MYL12A	145.287	130.776	139.728	204.741	230.275	192.657
STARD3NL	46.5751	41.9452	40.0848	44.9964	50.2988	46.4883
GYG2	0.538091	0.414632	0.558382	0.447689	0.503894	0.632347
ZNF551	4.01793	4.17325	3.92277	4.38675	4.05991	4.24237
TMX2-CTNND1	0.0561457	0.297405	0.147418	0	0.252291	0
TTC32	1.20486	0.955666	1.02117	2.1982	2.0964	1.73966
FAAP20	31.3479	29.996	31.4328	36.1197	42.48	39.3604
CD3G	0	0	0	0	0	0.0364571
CLEC7A	0	0.0302793	0.117367	0.475902	0.237073	0.528852
TMEM214	34.3647	32.0679	32.2571	39.8905	40.4815	39.5141
TMF1	13.6372	13.978	13.8652	15.2897	16.0383	17.3057
EPHA6	0.398526	0.586102	0.452044	0.414836	0.205731	0.509451
NSDHL	15.7994	13.0609	14.0663	17.0306	16.8495	14.183
SPAG16	6.99789	6.53491	7.24301	5.10661	6.01443	8.45558
SLC35D1	8.61759	8.9384	7.74503	4.56321	4.29462	5.40892
PTRF	142.547	134.869	134.07	109.6	105.506	107.873
POTEE	0	0	0	0	0.00246034	0.0125817
MYOM1	0.0842941	0.0476617	0.0389539	0.0886431	0.0474298	0.0579775
RIMBP3C	0.0475646	0	0	0	0.0624014	5.07e-06
GBA2	27.3507	26.8	25.577	32.4503	33.1568	32.7125
LOC283332	0	0	0	0	0.040058	0
C12orf50	0	0.0274289	0	0.0454013	0	0.0222352
ZNF540	0.0928142	0.0989012	0.21361	0.10332	0.366592	0.240439
CLU	28.5281	27.3142	27.089	21.7477	21.3992	21.829
SCARF2	6.50009	6.02369	5.83747	4.54324	4.09562	5.97458
PRR34-AS1	0.874091	0.730456	0.819783	1.11162	1.00667	0.735315
NCSTN	54.771	55.2387	53.6473	66.2065	65.953	65.5216
FOXD3-AS1	0.714936	0.447663	0.931249	0.802099	0.897126	0.766458
CCDC17	0.23657	0.207065	0.251877	0.4856	0.75261	0.426338
PKP4	13.8287	13.4571	13.4181	8.97467	8.4951	8.58867
GCNT4	0.0407625	0.0422312	0.0207402	0.310189	0.234234	0.199142
TMEM231	1.57316	1.08197	1.07723	2.51881	2.10248	2.25169
ACBD5	12.4574	11.549	12.8471	12.9832	13.8985	14.5781
TMEM110-MUSTN1	0.644517	0	0	1.28172	1.95312	1.76846
CHST14	21.4192	20.3343	18.1052	20.0646	20.0087	19.9783
IGF2BP1	0.00606056	0.00554819	0.0261726	0	0.0234331	0
CADM3-AS1	0	0	0	0	0.0282916	0
MICAL2	6.97116	7.58252	7.12318	3.79668	3.08832	3.17757
ACBD3	22.7066	21.1589	20.0502	21.6956	23.5825	25.9137
GMEB1	8.03813	7.16674	6.83495	7.63588	7.62503	7.10991
SEC63	26.7676	23.5223	26.2906	26.9806	29.5558	28.6207
HOXC13	2.05294	2.16334	1.94924	2.37985	2.84076	2.35913
PLK1	66.2509	58.4112	61.0187	41.0779	40.4171	42.0418
MTG2	12.2238	12.1904	11.9473	16.4449	16.6214	17.6056
DCTPP1	28.1919	26.8117	25.9858	30.3218	28.1319	29.1784
TNFRSF4	0	0	0.0243864	0	0.096351	0.0381392
DAZL	0	0	0	0.0212355	0	0
MOB3C	3.35662	3.174	3.12491	6.78675	6.64491	7.18939
RAB30	2.09702	1.86177	2.33526	2.60884	2.75931	2.86491
UTP14A	14.8548	13.2039	13.1623	16.0615	16.4976	17.6007
C7orf55	4.36689	4.33613	5.19281	4.03982	5.14161	4.52649
LOC101929563	0	0	0	0.0200982	0.010039	0
LMLN-AS1	0	0.521151	0	0	0.111151	0
HCG9	0.0662462	0	0.0560641	0.144742	0.0698861	0.157417
CHTOP	33.559	33.496	32.7463	40.0157	42	40.3078
ANAPC1P1	0.205486	0.27692	0.278007	0.0417848	0.220105	0.255847
NFKBIZ	2.32262	2.055	2.17208	4.75115	4.40026	4.49752
PHYHIP	0.391614	0.444726	0.386472	0.665934	0.465296	0.379181
SH3GL1P1	0.275752	0.459808	0.47457	0.292966	0.330661	0.482439
EP300	10.1218	10.8647	10.6851	10.9738	9.89005	11.8626
KCNA10	0	0	0	0.0264874	0	0
CACNG7	0.110921	0.0193755	0.103253	0.245934	0.230527	0.141368
SLC39A11	3.92441	3.90752	4.14152	3.76773	3.41248	4.54775
RASA1	31.8569	31.4509	32.2615	26.5902	27.4105	27.2255
STC1	8.24845	8.10889	8.10303	16.5318	16.9788	16.6482
GNGT1	0	0	0	0	0	0
CNTD1	0.399166	0.255271	0.39294	0.476087	0.527875	0.483725
SBSN	0.0523225	0	0.0498355	0.135405	0.281102	0.057451
PRDM13	0.0130665	0.0743533	0	0.0288372	0.0451804	0.0164585
TBX15	0.34487	0.246993	0.397957	0.580747	0.475999	0.377019
UBE2L6	6.48667	6.54481	6.87479	122.695	118.192	106.751
C1orf112	10.7188	12.1372	11.6702	8.22202	8.78178	8.5975
SPRY4	19.4018	19.7494	19.1529	21.3385	18.0006	20.6048
NFKBIE	3.70986	3.64873	3.46258	8.3812	8.85875	8.28289
SPTBN5	1.04512	0.991752	1.00723	2.83981	2.68285	2.84606
LINC00310	0.175325	0.0874155	0.175855	0.443586	0.239284	0.419148
HMBOX1	2.6467	2.90695	2.53913	1.61261	1.4009	1.79596
DOCK3	2.82333	3.05267	2.8568	3.80514	3.5771	4.0994
CAMKMT	1.88247	3.06695	2.22819	2.52744	2.66735	3.04774
LTBR	10.0813	10.1565	9.23845	11.6313	12.3316	13.6202
CPEB1	2.30388	1.46053	1.26805	2.92939	2.5625	2.64149
MLLT10P1	0.142349	0.156997	0.857008	0.259287	0.379558	0.512889
FAM199X	19.3892	20.5514	21.1198	17.8458	18.1394	21.6426
RSF1	10.6159	11.4129	10.9788	11.7057	11.2486	12.5345
LINC00423	0	0	0	0	0	0
PDE4A	0.397069	0.30125	0.416978	0.344995	0.303197	0.416982
CNGA4	0.0269702	0.0261907	0.102004	0.0515119	0.0796033	0.0852385
CDKN2B-AS1	0	0.0231981	0.0113624	0.111843	0.128691	0.30469
MOK	1.60466	2.0286	1.56087	2.47047	3.07133	3.37417
FAM50B	0	0.0472301	0	0	0	0
CCDC159	2.37676	1.54484	2.1346	2.66043	3.70023	3.12196
RAP2C	28.8002	28.3356	28.1756	25.9676	29.7004	33.2523
TMEM159	1.44459	1.56513	1.34777	1.27599	1.32432	1.0796
UGT1A9	0	0	0	0	0	0
IFT43	8.39324	9.07253	6.57568	8.07058	8.89673	8.21038
VGLL4	26.7364	26.5808	26.6834	29.8895	29.1962	32.558
ZNF397	1.44361	1.76697	1.1886	1.63546	1.29783	1.65416
SPATS2L	22.864	21.7986	23.2314	46.0557	48.9865	48.0206
BRWD1-IT2	0.0404277	0.111954	0.144579	0.127819	0.227173	0.097154
SLC40A1	0.154574	0.283681	0.151421	0.139596	0.0804105	0.20213
ZNF354A	3.30755	2.94152	3.17862	3.78786	4.89403	4.44088
SP110	6.57375	6.51531	7.13019	40.9384	38.6585	40.2318
EIF2S1	24.3206	23.9225	25.8464	28.1383	29.2825	29.7355
CD72	0	0.0292523	0.0281332	0.0294252	0.120743	0.0976416
EPB41L4A-AS2	0.63627	0.61117	0.73514	0.449933	0.757515	0.336965
KIAA1549	4.05242	4.49217	4.13223	2.32078	2.12907	2.34517
FGF1	0.247589	0.173944	0.217635	0.225775	0.227669	0.170248
AXDND1	0.178454	0.13164	0.0923733	0.149056	0.306323	0.212405
ECH1	31.7784	30.0657	30.1296	39.4706	39.9009	36.0565
STAT4	0.0840835	0	0.0207606	0.0996185	0.115336	0
SLN	0.0653117	0.123815	0.0651375	0.183225	0.0647256	0.133788
SRA1	19.6071	17.4314	17.6295	26.6266	26.6587	25.8058
LDLRAD1	0	0	0	0	0	0
LOC101928696	0	0	0	0	0	0
C7orf13	0.871964	1.31096	1.11835	1.13086	1.00961	1.36319
CYP27B1	0.839824	0.881892	0.660027	1.53039	1.35988	1.24802
XCL2	0	0	0.108094	0	0	0
DKK1	422.48	404.57	401.816	572.749	606.665	579.831
ZNF436	14.4683	13.3773	14.2063	19.8834	18.3738	20.0376
NTN5	0.395391	0.114299	0.079973	0.395276	0.382921	0.444781
DUS3L	14.2603	12.9884	11.4715	17.1964	17.3722	17.7331
GTF2I	41.993	41.9169	41.1082	32.5031	32.3971	36.3965
RPL15	400.813	386.737	374.042	370.437	368.333	348.659
C6orf10	0	0	0	0	0	0
SLC25A40	13.7496	12.4224	11.9396	10.9458	10.9234	13.2052
YPEL3	2.96029	3.59936	3.76676	5.18042	5.49356	5.71801
GPR19	0.551876	0.651154	0.604649	0.788271	0.510318	0.720417
CYP51A1-AS1	0	0.073121	0.118462	0.129786	0.0530335	0.0916427
KIAA2013	38.6695	36.6444	36.1517	49.5358	50.9215	49.3324
PKD1P1	29.1127	32.175	28.4917	48.0233	47.7365	52.844
LARP7	17.3494	14.987	16.2822	16.9544	18.9626	19.6986
ZNF330	20.5346	16.2082	21.2541	26.3927	28.3917	21.605
MSANTD2	4.5965	4.3509	5.04026	5.46648	5.02186	6.79286
VHL	18.5563	17.3357	18.4727	16.5421	17.1056	18.9061
AMZ2	29.6123	26.6066	26.6315	22.293	25.046	23.4869
NAT9	12.3531	11.8893	11.5115	16.785	16.2787	17.5526
NALCN	0.179901	0.265812	0.131005	0.0908532	0.0750714	0.076253
OR4F5	0	0.0329459	0	0	0	0.0294126
LOC101927179	0	0	0	0	0	0
GLB1L	1.63561	1.72074	1.93554	2.12543	2.23138	2.18057
CASC4	55.9488	50.1463	53.7406	43.6334	47.9525	52.8472
AP5B1	5.89517	6.09954	5.48386	7.18613	7.42482	7.68411
MRPL14	22.8487	19.4254	18.6977	32.5341	31.816	28.4214
GADD45G	0.0955934	0.226442	0	0.307284	0.276511	0.116974
MEF2A	11.4472	11.1158	11.1988	15.2718	14.5628	15.2152
GUCY2D	0	0	0	0.0292535	0	0.0341353
SNX7	42.3928	38.7597	40.2831	36.3458	43.3197	42.8742
SLC52A2	35.5361	34.738	32.721	36.6451	33.9629	37.4713
PCDHGC5	0.22016	0.223824	0.298279	0.159243	0.239721	0.384964
PRPSAP1	15.2986	16.6715	15.4336	13.7142	16.2739	14.465
LINC00605	0	0	0	0	0	0
PEAK1	8.18655	8.49141	7.51234	6.37729	6.38568	7.05066
CBLN1	0.0214255	0	0.0195128	0.0638131	0.022262	0.0455693
DLGAP4-AS1	0	0	0.042629	0.122786	0.0410506	0
C2-AS1	0.115776	0	0	0.056333	0.0553801	0
PHF14	11.317	10.156	10.5842	9.87564	9.95393	9.5314
LARP4B	10.5109	10.4915	10.3346	11.7027	12.1095	13.678
DIO3	0	0.0212069	0	0	0.0236305	0
PCSK4	0.558116	0.607853	0.49298	0.821362	0.750393	0.993326
OTC	0.0390129	0	0	0	0	0
NACA	163.116	147.164	149.05	175.474	177.463	167.765
LNX1-AS2	0	0	0	0	0	0
SLC25A13	25.4004	25.6774	26.3478	22.5151	23.0132	23.859
POU5F1P5	0	0.0573267	0.0560121	0.112289	0	0
PBDC1	20.4236	18.5517	20.4418	21.9078	21.8365	22.8467
SCRIB	19.2608	20.6359	18.9819	18.6026	18.6657	20.6806
WDR53	10.4976	10.6214	10.838	14.2323	16.4089	14.3628
SMTNL1	0	0	0	0.143017	0.104814	0.136246
SLC38A1	27.3633	30.0099	30.4805	23.2349	23.467	25.6003
CYP2C19	0.0526031	0	0.130368	0.023389	0.0920953	0.0714757
PFDN6	33.7134	27.6705	33.4592	26.3837	26.1194	25.8938
SEMA3B-AS1	0	0.2443	0	0	0	0.245988
SLC35E2	7.5065	8.0622	7.52994	6.92261	5.68006	7.32679
UQCRC1	156.051	138.421	137.745	154.997	164.123	140.928
TIMP2	65.615	61.3955	62.6216	38.6737	38.3843	41.5261
PDLIM3	1.54205	1.31082	1.64372	2.13569	1.52618	1.59955
HERC2	17.4226	19.1528	18.0825	12.5211	11.3681	12.4837
SUGP2	41.0905	40.9489	40.6929	42.3962	40.7511	46.6033
CA8	0.201433	0.280063	0.0838253	0.263076	0.557814	0.398251
RAVER2	7.00703	6.09675	6.9371	5.74459	6.01176	5.71585
USP9X	21.9601	22.3689	23.3717	16.9553	18.6284	17.5698
LOC729603	1.24002	1.29188	1.20526	1.31274	1.32975	1.92034
OR7E2P	0.300917	0.078625	0.0744259	0	0	0.296287
BNIP3	66.9365	63.4615	63.6191	234.118	241.74	247.817
HSPA4L	14.108	14.6775	15.508	11.2837	12.4876	11.9728
PCDHA10	0.169921	0.127512	0.14323	0.162658	0.0442473	0.103765
GAL3ST2	0.205957	0.145377	0.105342	0.161637	0.133336	0.225813
PASK	4.76965	4.84225	4.9156	3.80463	4.07544	3.99873
RNASE7	0	0.0546359	0	0	0.0254377	0
SLC39A12	0	0	0	0	0	0.0239229
JAKMIP2	1.75011	1.77666	1.82551	1.88065	2.06943	1.97562
RAB43	3.40156	4.14704	3.62101	6.70518	4.8126	7.48469
KIAA2018	2.63655	2.77599	2.3071	1.69468	1.89987	1.86989
PHLDB1	20.4997	19.102	19.8255	15.4182	14.752	16.3721
PRX	0.67495	0.750001	0.716494	0.716094	0.606067	0.733348
CA5A	0	0	0	0	0	0
EPC1	10.0383	7.98659	9.91543	13.3567	14.7651	12.9229
STAMBPL1	13.1208	11.1362	12.0815	16.5678	17.5054	18.0524
SYNGR3	2.04297	1.08902	1.34897	2.39101	1.58701	2.61451
NKAPP1	0.351834	0.38149	0.533138	0.839159	0.638118	0.917283
NOL11	31.6572	28.5401	33.5866	28.5205	33.9641	30.9259
PTGFRN	28.8745	29.0395	29.8095	25.1124	24.8306	26.0245
GRHL2	0.00832831	0.0243542	0.0157973	0.0082225	0	0.0177158
PPP1R35	18.3687	14.525	13.1833	23.504	27.306	27.2246
LINC00460	2.23828	2.44228	2.50504	1.58776	1.71459	0.898273
MRPL36	39.7072	29.3479	35.9638	45.1794	44.8142	39.6127
ZNF438	1.62993	1.45928	1.46354	1.40068	1.68329	1.55045
KCNH2	0.888567	0.989257	1.05367	1.42725	1.5415	2.09653
LOC100505736	0	0.0705281	0	0	0.038578	0.0386983
LINC00630	1.56791	0.970134	1.09662	1.68368	1.19449	1.26296
CCDC73	0.574388	0.730507	0.926097	1.16707	1.32336	1.18061
RBM20	2.12455	2.08624	2.13133	2.5723	2.72379	2.86546
CCDC120	1.03986	1.0798	1.17437	1.36452	1.34719	1.64385
PSG2	0	0	0	0	0	0
VCPKMT	4.2727	3.70184	3.42799	5.79602	6.74555	6.30937
IL36G	0	0	0	0.0490036	0.0491882	0
CDC40	14.7731	15.0658	15.1944	16.7461	18.0613	18.9136
PABPC3	0	0.0116639	0.0728758	0.0207706	0.0207772	0.0425743
AP2A2	16.7092	16.2974	15.51	15.5683	15.8527	17.0756
ACSF2	3.81294	3.14571	3.38673	6.33381	6.03615	6.44336
PINK1-AS	4.9174	4.8091	4.62432	3.36445	3.41936	3.29125
EN2	0.11014	0.0298101	0.0714557	0.174238	0.129589	0.189902
FAM231D	0.478347	3e-05	0.239143	0.963831	0.938019	0.692506
FANCM	3.0987	3.60733	3.2132	2.90726	3.39623	3.68786
BCL2L2	7.71448	7.84504	7.0688	9.82643	9.53706	10.3126
CENPF	57.6398	63.0116	61.0895	29.0768	29.9259	34.8822
SLC10A3	20.0642	19.9848	17.96	17.1885	17.5767	19.6015
MIOS	9.75553	10.1845	11.2766	8.16198	8.95255	9.447
BMS1P5	6.44932	7.07546	6.18632	7.62462	7.89527	9.82168
LINC01413	0	0	0	0	0	0
PPP1R15A	16.833	14.906	15.4459	46.9774	44.2396	42.8031
TFDP3	0.0249634	0	0	0	0	0
PRR25	0	0	0	0.033212	0	0
FSTL5	0.0559872	0.0138224	0.0138966	0.109023	0.129014	0.16763
KIAA0586	6.75721	7.27968	7.44502	5.39745	5.22366	5.39079
NEUROD2	0.0142413	0	0	0.0154482	0	0.0172872
RCVRN	0	0	0	0.030364	0	0.0348248
CASR	0	0	0.0351627	0	0	0
F3	10.456	9.46705	9.80562	23.7242	25.3035	23.2037
ZC3H10	1.89253	1.19235	1.43824	2.21148	1.61862	2.08385
TARBP1	8.11686	7.7131	7.61685	8.53112	8.42244	8.86569
GPC6	9.36542	9.74025	9.33298	5.85266	6.07892	6.69854
TFCP2L1	0.177276	0.175013	0.217197	0.199879	0.236987	0.221344
CASKIN2	5.46075	5.31278	5.12184	6.32247	6.02437	6.87704
TCEB3B	0	0.0116101	0	0	0	0
UGCG	20.6161	19.3175	19.1878	25.5811	30.1244	30.1658
KRT8P41	0	0	0	0	0	0
ADPRH	0	0	0	0.0171026	0	0
CNST	5.07644	5.14635	5.53975	6.44879	7.28084	6.75037
GUCY1A3	0.0471995	0	0	0.0352854	0.0537127	0.0518708
FNDC3A	21.1521	22.3181	22.2002	21.6418	22.1358	25.2568
CTDP1	3.55292	2.8542	2.74395	3.69344	4.00795	3.92094
PAICS	365.569	361.794	366.806	297.769	312.325	311.535
BCAN	2.46241	2.29376	2.67537	2.58263	2.88178	3.05619
RNF32	1.19692	1.43692	1.39067	1.42213	1.73762	1.71415
DAD1	68.8111	62.3474	68.595	73.8943	74.6974	83.1337
JSRP1	0	0	0.0302614	0.163739	0.0881036	0.0493187
ZNF362	4.97548	4.91261	4.59375	5.34971	6.27702	6.19388
ZNF443	1.45003	1.54393	1.24597	1.30675	1.96632	2.01161
TICAM2	4.74631	4.20807	4.92631	6.61509	6.25544	6.85375
EYA3	7.52672	7.73244	8.68897	8.32012	8.02978	8.7222
LINC01510	0	0	0	0.123413	0.0416535	0.0407337
LOC102724201	0	0	0	0	0	0
ARSJ	19.7765	17.7882	19.4025	17.936	18.2424	17.9794
C3orf67-AS1	0	0	0	0	0	0
BHLHE40	34.7126	29.8341	31.7706	58.7968	57.4127	57.0653
RALGPS2	6.42123	6.75824	6.79104	4.97598	5.36157	6.06213
MAP1LC3B2	0.0620185	0.132821	0.0290421	0.235998	0.316509	0.192702
SLC3A1	0.0235507	0.0233198	0.069412	0.125829	0.0834261	0.0845807
ZNF768	12.4002	12.1162	12.4744	14.47	15.0765	16.7707
C2CD2L	4.87982	4.90353	4.75452	6.58518	6.33577	6.68304
KCTD3	23.0596	21.2759	22.9562	19.0594	19.8122	19.6255
SLC25A30	6.74976	7.06189	7.20432	7.66402	7.42848	8.20689
B4GAT1	10.9143	11.1056	9.37783	8.7172	9.55534	9.11544
CLCN7	15.5579	14.515	13.8514	19.4242	20.1934	21.335
LOC100130744	1.99942	2.70715	2.4207	3.97401	4.43675	4.22105
IRX5	0.491756	0.395817	0.425565	0.665629	0.710716	0.708442
ESF1	8.99006	9.2515	9.10846	9.9448	11.4535	11.494
C7orf57	1.33773	1.35671	1.28673	2.58749	2.55976	3.19809
ZNF664-FAM101A	0.203394	0.11843	0.29402	0.222797	0.157765	0.159576
NDUFB8	33.8458	43.3058	35.7019	57.5681	44.9127	48.1332
MXRA5	0	0	0	0	0.00334033	0
FAM173A	16.9201	14.3102	14.775	12.1361	11.9019	12.6481
LPCAT4	13.7267	13.3669	11.7331	12.1006	11.8333	12.4472
PRIM1	21.1548	18.8506	21.2866	17.4478	20.178	19.1777
HCG27	0.271098	0.15828	0.346075	0.728192	0.739704	1.1116
FAM120A	40.6382	40.0595	39.6912	28.1324	29.644	35.0063
SKOR2	0.0519393	0	0	0	0	0
DUS1L	33.1375	31.0536	30.6316	45.268	48.7017	44.6827
C2orf82	0.547171	0.776737	0.999687	1.35378	1.75578	1.71795
PPM1N	0.517462	0.423909	0.446192	0.72	0.76853	0.706493
TSPAN14	24.1412	24.0633	24.0959	22.3482	22.0236	23.3702
MOCS3	4.36183	3.71892	3.64413	4.85099	4.66406	5.00754
TNIP3	0	0	0	0.178263	0.139922	0.157491
DDX19A	38.7393	35.7303	37.3181	44.9309	46.749	41.588
MYLK-AS2	0	0.132089	0	0.119066	0	0
TIMM8A	9.74592	10.8617	8.92873	7.59316	8.82845	9.60107
DDX52	13.3699	12.5367	13.5519	14.1005	15.7894	16.1528
ODF3B	0.0474955	0	0.04199	0.61387	0.848186	0.984026
SPHKAP	0	0	0	0	0.00586761	0.0245293
LINC01551	13.9778	12.3298	13.6753	13.4758	14.4914	13.9281
TMEM198	2.37809	2.33065	2.27237	5.86822	4.80004	6.24676
GFPT1	21.4391	20.6454	21.7654	21.3508	22.7518	22.8885
CPNE1	49.662	46.9979	45.3463	50.976	50.5243	47.1427
CHRNG	0.0210203	0	0.0196722	0.0650242	0	0.050895
THADA	9.765	9.94591	10.9098	7.76477	7.06217	8.21698
SLC35E4	2.30462	2.13469	2.17683	2.88927	2.9498	2.89821
KIF7	5.04376	4.86431	4.89857	7.2607	7.24609	8.09822
ABLIM3	1.50341	1.61619	1.6809	2.51678	2.82214	2.73903
ZNF576	5.04781	5.58882	5.41515	6.57079	6.52145	6.7816
PIP4K2C	21.6243	17.5138	19.1246	24.6955	23.342	22.7052
NUDT4P1	4.85065	3.25192	4.27733	5.11437	3.16696	6.44943
MGME1	10.0504	9.64274	8.86186	11.8205	12.7368	12.8342
TOP3A	11.6082	13.1353	12.0847	14.1184	14.5746	15.8581
TRIP4	10.0664	8.99284	9.27714	11.4534	12.6781	10.8171
GPR34	0	0.0469587	0	0	0.115453	0.0756106
UQCC1	11.4601	12.1977	11.9171	15.0078	14.7408	14.777
FAM171A2	1.23554	1.6214	1.34145	1.99372	1.72424	1.79742
PHC3	8.86672	10.0724	9.8357	8.5181	8.43194	10.7961
CAPZA3	0	0	0	0	0.0540148	0
LINC00623	7.65603	7.02905	6.54392	12.6788	11.828	12.7278
AIDA	44.7043	41.7899	44.8773	40.0067	46.7077	46.5063
LOC100996579	0	0.0402929	0	0.0336652	0	0
SHISA8	0.030738	0	0.0265339	0.0764498	0	0
RFXANK	11.1224	9.53336	8.97397	14.3146	13.066	11.3362
FLJ42102	0.0229302	0.0455553	0.0219462	0.0227425	0.0234272	0.049346
ATP10A	0.138284	0.130655	0.111352	1.52622	1.57734	1.37775
CYSTM1	11.0683	9.82801	9.05272	16.8683	15.5073	14.7278
SRP54	42.8607	37.1912	40.6848	42.399	46.3085	42.1839
FBXL19	5.42626	6.05968	5.51709	6.47499	6.66761	7.21245
ATPAF1	23.6857	24.9519	22.4326	20.2237	21.9873	23.109
PIP5K1P1	0.0131641	0.0128583	0.0506467	0	0.0125567	0.05153
PPIL3	13.1183	11.8131	13.7434	17.6111	19.2144	13.7226
HMCN1	2.04804	2.28762	2.31215	0.527051	0.581711	0.577871
PVRL2	32.2191	31.2129	31.9116	59.009	57.4498	61.1307
FBXW4	11.7575	10.5808	10.3011	14.9468	15.26	13.6074
EVA1A	11.5965	13.1513	11.9024	16.0822	16.9309	17.6601
MARVELD3	0.323752	0.325974	0.248113	0.141206	0.260284	0.395411
MAGEC3	0.150003	0.0760699	0.0475309	0.074385	0.0772148	0.0826563
PLB1	0.24804	0.213286	0.259483	0.366219	0.376947	0.488411
ANKRD23	1.28131	1.16793	0.965919	1.44967	1.5162	2.50045
CCDC74A	0.767123	1.01482	0.97469	0.923668	0.790005	0.764969
CALHM1	0	0.0148062	0.0282136	0.0459388	0.0157751	0
APOC4-APOC2	0	0	0	0	0	0.0529433
DPCD	6.90565	5.99521	5.70437	8.2325	7.77055	7.41695
LOC100049716	0	0	0	0	0	0
TMEM147-AS1	1.56355	1.49106	1.39197	1.72535	2.09539	1.68708
CLIP2	11.3687	11.4035	11.4575	8.27549	7.56489	8.39469
HTR5A-AS1	0	0	0	0.0183304	0	0
KREMEN2	0.32318	0.613127	0.34794	0.662507	0.672618	1.01234
CKMT2-AS1	2.51029	2.00526	2.06448	2.3508	1.55289	1.70345
SP9	0.647302	0.72125	0.423913	0.715208	1.02369	1.19345
NOVA2	0.746573	0.625576	0.57704	0.672266	0.723128	0.695872
PMF1	32.9463	32.4444	32.1813	47.7986	49.2659	48.1097
AAK1	5.63643	6.35906	6.22724	3.39587	3.45091	4.29646
KCNQ5-IT1	0.118845	0	0	0.106722	0.106045	0.21523
MRO	0.0142486	0	0.0639266	0	0.0126464	0.0738357
LMTK3	0.224713	0.301533	0.221465	0.366882	0.258967	0.395056
DNAH9	0.0780287	0.123051	0.156519	0.164248	0.255215	0.215657
C11orf71	4.60779	4.39666	3.87501	4.94493	4.69601	4.61515
EPB41L4A-AS1	6.57332	5.22196	6.61819	15.8252	14.3361	12.0154
LOC102724467	0	0.0541948	0.107526	0.0568856	0.0600604	0.0640634
UNC5B-AS1	0	0	0	0.187263	0.199075	0.211658
TMEM176B	0	0.0366393	0	0	0	0.0480407
SLC4A11	1.03536	0.993251	0.792021	1.16385	1.15729	1.36856
STRIP1	11.1262	10.7769	11.0506	12.942	12.6243	12.7829
MAP9	3.87872	4.80996	4.54398	3.56172	3.65942	4.29803
WDR87	0.0197078	0	0.0347102	0.0358458	0.0199225	0.0235282
BTBD7	8.14248	8.28007	8.26636	5.08253	5.16541	6.56164
MTHFD2	81.8223	82.0138	84.8381	119.103	123.733	113.737
CHRNA4	0	0.0281869	0	0.00783962	0	0
ERMN	0.0809277	0.0891912	0.0201513	0.073696	0.0782582	0.0753662
MTX1	11.212	10.1747	9.45388	13.856	13.5334	14.2183
TSEN54	5.64411	5.54967	5.37628	7.51107	7.08666	7.48357
FGD5	0	0	0	0.0139126	0.00720384	0.00774772
ATP13A4-AS1	0	0	0	0	0	0
OVCH1	0.0524579	0.0700874	0.10372	0.0927894	0.0155241	0.126094
FYCO1	5.33327	5.4254	5.30659	5.1649	4.91354	5.64851
AGPAT5	17.2266	16.916	17.6276	12.9751	12.3147	13.1096
PKD1L2	0.141826	0.149931	0.140289	0.154528	0.171354	0.227157
MRI1	7.93222	8.46849	7.51109	8.61538	8.76094	9.20598
ZSCAN30	1.50849	1.3367	1.63358	1.54578	1.93942	1.93598
TEX264	21.979	20.1628	19.3823	21.6822	21.0231	20.1806
PIGQ	15.9453	14.6948	14.7689	17.7137	16.8096	17.4868
KDM5C	14.2508	13.9018	13.8621	16.7137	15.9143	16.7573
ANXA2	1623.56	1436.31	1523.79	1521.08	1485.42	1275.6
TEX40	0	0	0	0	0.0574109	0.119371
S1PR1	14.8662	13.6034	13.9325	21.481	21.5314	21.7179
PPP1R3G	0.475559	0.475325	0.76032	0.473618	0.598169	0.647413
PGCP1	0	0	0	0.201652	0.20354	0
HCK	0	0	0	0	0	0
PGBD5	1.1847	0.90452	0.842971	0.839277	0.885475	0.801241
PRSS22	0.0370123	0	0	0	0	0
TRAM2	44.9835	46.4719	45.8119	33.0466	34.2311	33.9035
ARSK	4.70646	5.1225	5.0617	4.67341	4.61298	5.13882
FAM114A1	14.3972	14.2781	14.9549	11.3197	11.453	11.2346
MED24	23.8179	22.5181	22.4881	25.4102	23.3146	23.9196
INAFM2	11.6085	11.3618	11.8523	14.4733	16.5313	18.5502
POLR1D	27.9381	22.8952	23.4706	30.9732	30.3691	31.4373
THSD4	2.8018	3.00135	3.19363	1.54024	1.41691	2.01685
WRAP53	11.536	11.0611	9.57924	13.9155	14.3158	14.2339
IVL	0	0	0	0	0	0.033068
SLC26A4-AS1	0.0423998	0.0614651	0.0417793	0.18433	0.129262	0.0540647
RWDD2A	2.75001	2.65972	3.85763	4.48709	4.3619	4.10686
PGF	0.562502	0.937406	0.562799	1.16138	0.8375	0.960237
ARHGEF37	0.870502	1.05902	0.865889	1.78731	1.72159	1.36756
LOC101928794	0.0740529	0.137701	0.21124	0.0684724	0.138186	0.0706073
FYN	16.3395	15.6304	15.8023	26.2313	25.9519	25.0192
UBA3	45.9329	38.5222	42.5077	44.0055	50.2595	47.8025
LOC643542	0.0408312	0.0402794	0.0202253	0	0	0.0332724
IRAK3	0.00871249	0.00436341	0.0344661	0.039864	0.0483125	0.048004
ELP5	20.5608	20.2446	20.1318	23.1965	24.084	23.2889
FRMD8	11.9942	13.1315	11.0176	14.4732	14.6614	14.7347
RAB5B	16.0841	15.9059	16.1093	15.2438	15.4766	15.4041
CDKN2A-AS1	0	0	0	0	0	0
ZNF229	0	0.0105686	0	0	0	0
INPP5B	6.25884	6.59085	5.98315	7.34158	7.66747	8.05994
PP2D1	0.11957	0.0796511	0.132061	0.192689	0.19921	0.14471
F10	0.0699867	0	0.0219539	0.118146	0.0480411	0.0774802
FBXO9	15.6215	15.6717	15.1901	14.5139	15.0486	15.247
PHRF1	9.97728	10.6434	10.1743	11.8771	12.4891	13.9911
LOC100132831	0.0190183	0	0	0	0	0
PLEKHM1	8.44818	8.39593	7.93979	12.2681	11.5351	12.8848
LEPR	7.2237	7.67276	7.30542	3.1699	3.17917	3.33425
AP1S1	42.5379	42.3447	41.7801	41.093	39.5835	38.499
JHDM1D-AS1	0.358522	0.369392	0.576833	1.383	1.59674	1.43893
PEX14	12.7245	12.716	11.5364	18.4775	18.2716	18.2961
[truncated: 19,245 more rows]

## Sheet: HK-2 cells gene expression
GeneName	HRP1	HRP2	HRP3	HRZV1	HRZV2	HRZV3
SOCS7	4.0189	3.87	3.81342	4.54512	3.81211	4.29232
ITGA3	288.387	311.786	293.475	415.982	457.219	457.71
SLC25A31	0	0	0	0	0	0.0459952
C9orf116	1.41225	1.73633	1.62098	1.88196	1.51864	1.50374
LINC01018	0.0860312	0	0.0144744	0.0149177	0.0131577	0
ADD3-AS1	0.0476169	0.045354	0.0854706	0.1799	0.0780896	0.046248
CCDC169-SOHLH2	0.132038	0	3.21e-05	0	0.127356	0.256763
HIST2H2BE	3.08822	2.42045	2.83366	6.24977	4.78871	4.49818
STRAP	85.3278	85.9559	89.9927	89.178	80.454	95.3047
SLC29A1	38.7561	44.6376	42.7616	40.5562	47.2619	43.8745
NETO2	8.60253	11.3462	8.83844	9.28539	7.62012	8.53827
SLAMF8	0.181323	0.123439	0.149834	0.227764	0.115065	0.205167
HEATR6	9.92527	9.66277	9.70524	10.594	9.85668	10.5258
PSMB8	35.8445	34.5199	35.8924	91.902	80.718	89.7687
LOC101928009	0.0167753	0	0	0	0	0
TMEM252	0.0314311	0	0	0.201007	0.102403	0.0287987
SGOL1	1.05757	1.22998	1.12305	1.12223	1.48485	1.34026
ANXA5	317.94	325.22	335.863	274.762	295.648	284.032
PPP2R5A	13.532	13.4759	12.7534	16.3004	13.6177	15.8147
ZNF90	0.353064	0.445454	0.349822	0.625266	0.677421	0.77961
CLEC9A	0.0773243	0	0	0	0	0
SLC39A6	39.8569	41.2755	40.0821	52.5567	47.0007	48.1468
IZUMO4	1.2425	1.23217	1.87151	0.892361	0.799374	0.686926
ZMYM5	7.72977	6.21041	6.78789	8.00714	8.90165	8.90652
LRRC32	3.94153	2.95388	4.22325	1.49421	1.65474	1.06285
FAM193A	6.6304	6.34864	6.65331	7.79058	8.0345	7.23976
TRIM39	3.80432	3.84944	3.93065	4.91008	5.60958	5.45848
TMEM40	0.0250484	0	0.0763972	0.0224044	0.0225607	0
C9orf43	0.248788	0.119861	0.19182	0.608356	0.354615	0.515889
ANKRD44	2.27622	1.91836	2.42188	0.923439	1.01094	0.713969
ZNF320	4.03241	3.55097	4.53057	6.28726	5.10676	6.18194
BAHCC1	2.8957	2.39349	2.74817	3.20247	3.29447	3.0528
DPH3P1	0.967338	0.978654	1.13629	1.059	0.708856	0.883273
LY6E	151.759	146.698	154.366	619.418	659.296	632.154
RABGAP1L	18.3655	17.6484	19.4819	11.6125	12.1648	11.5691
UMPS	3.72723	3.49021	3.77847	4.0129	4.06138	3.95129
FAM177A1	21.2651	21.3524	21.7845	23.3007	26.2272	21.7955
FAM114A2	8.11714	8.19268	7.86	9.51179	9.45685	8.42101
F11R	6.81113	6.33792	6.84453	5.2914	5.23314	5.04412
DHRS1	9.61227	8.92636	10.3866	4.56941	4.07195	4.00207
PDCL2	0.0688741	0	0	0	0	0
ACOX2	1.509	1.21425	1.38342	0.657506	0.467343	0.285664
CMTM5	0	0	0	0.0783205	0	0
SCN2B	0.0421489	0.0101476	0.0378224	0.0606075	0.0430803	0
HEYL	0.158609	0.217677	0.188393	0.112991	0.340399	0.136486
KDSR	15.5845	14.926	15.6119	20.1886	18.6007	21.0568
AICDA	0.104955	0	0	0.0387383	0.0171345	0
WNT16	0.243301	0.246168	0.238975	0.279389	0.198467	0.143733
GOLGA6L1	0.120635	7.85e-06	3.59e-06	0.0165544	0.00876309	9.03e-06
PCDHB12	0.12593	0.145881	0.142226	0.0295812	0.0517821	0.0634688
LINC00476	0.713475	0.660758	0.970165	1.10737	0.995838	0.876063
DENND6B	5.79284	4.21713	5.89125	5.60667	5.11427	4.1065
DEGS2	0.0756693	0	0.0345075	0	0.0310765	0.0345689
PEX1	5.62005	5.23058	5.97297	5.42612	4.55058	5.115
GJD3	1.756	1.17285	1.40481	6.62347	5.76334	7.67915
SF3B1	155.391	136.997	143.556	126.753	107.488	114.619
XPOT	91.5802	72.5835	85.911	151.77	139.04	148.033
OSBPL7	4.63722	4.87732	4.83857	4.09232	4.07027	3.88609
FAM225B	0.0463749	0.053883	0.0418	0.0897466	0.0605371	0.0950274
ARRDC1-AS1	3.87354	2.5551	3.11662	3.14862	2.53887	2.6719
HCFC1R1	34.222	29.8001	37.0842	20.6875	29.8537	24.3747
AMER3	0.073091	0	0	0	0	0
RHOXF2B	0.00258675	0	1.9e-05	0.00175757	0	0
LIMS3	6.48386	7.23353	6.49577	5.69136	5.98097	6.11803
HNF1A	0.140261	0.0774908	0.18147	0.146893	0.124478	0.0631896
TFAP2B	0.161562	0.0659256	0.14538	0.0806707	0.125426	0.0485284
SMC5	16.0092	17.9457	17.0857	15.1513	13.1918	13.2764
NUPR1	17.8627	6.45748	18.1187	16.9103	23.5521	16.0008
TRHDE-AS1	2.23069	1.89753	2.19192	1.7129	0.872412	1.08541
FRMPD4	0.039968	0	0	0	0	0.0108618
NGFRAP1	77.2043	85.4933	83.6248	74.2878	72.5821	72.6177
JRKL-AS1	0.0955832	0	0	0	0	0
TSPO2	0	0.0795155	0	0	0.05661	0
TTC14	20.1789	13.5972	18.9887	14.0883	11.1038	11.4392
MICU1	21.7777	20.8867	21.8141	18.7143	17.1299	16.9346
SCX	2.31497	2.76095	2.80103	1.85186	1.34684	1.32118
FDFT1	89.5456	115.754	92.7774	44.7157	44.8417	44.6504
H19	78.7091	33.9339	65.7199	161.259	93.7318	95.1801
CYTH1	21.677	23.1818	22.0163	11.7039	14.056	11.7744
TMEM26-AS1	0	0.0353757	0.133655	0.0738385	0.0922854	0.137255
DPY19L1P1	0.92914	0.941181	0.997785	0.663359	0.886989	1.15865
LOC339622	0.0698569	0	0	0	0	0
HAS2-AS1	0.225578	0.241342	0.244798	0.199306	0.296515	0.213768
RNF32	0.679775	0.457663	0.472304	1.35009	0.896697	1.21846
NGF	0.133958	0.127426	0.120687	0.385259	0.700737	0.623537
DNLZ	5.07924	4.49756	5.18108	7.72593	9.67527	9.24589
USF2	23.3879	23.23	24.9203	22.2393	23.098	22.5177
AGK	10.1884	9.92722	10.0605	10.9934	11.7584	10.835
CHMP7	12.9416	13.1108	12.7255	13.7077	12.9693	12.9075
TRMT61B	7.10115	6.87266	7.09459	5.93332	5.42144	5.8079
C15orf39	4.80367	3.47176	4.62946	6.1735	6.83562	6.68394
USP17L1	0.0343567	0	0	0	0.00798694	0.00930889
RHOQ	38.1341	33.6226	39.3902	32.0434	29.1698	29.4899
NTMT1	8.75551	10.6979	9.72104	7.93563	11.9188	9.5267
COBL	0.182598	0.095397	0.090885	0.13205	0.179219	0.0859475
TIMM23	28.697	35.92	33.2611	37.0026	37.4828	36.6972
PAFAH1B2	37.918	39.1355	40.7725	39.8166	38.2685	40.7015
PSMD2	56.7117	72.869	59.6133	53.1622	51.6373	54.49
ZPLD1	0.164178	0.335987	0.117122	0.0296327	0.0133903	0.0162765
C2orf72	0.0495579	0.0479646	0.0447061	0.0320761	0.0406221	0.015503
ALG2	17.8127	18.6432	17.7601	23.6203	24.2523	24.07
LOC653712	0.0821163	0.137698	0.0734214	0.398648	0.113269	0.200634
NPY4R	0.268232	0.207592	0.0610671	0.014531	0.227648	0.0187336
APOL4	0.823132	0.396027	0.395325	0.481259	0.397501	0.346738
ATP1B4	0.0117278	0	0	0	0	0.0114817
AK7	0.412443	0.803639	0.448955	0.548309	0.367806	0.524098
ABCB11	0.0117702	0	0	0.0107196	0.0095101	0
IFIT2	6.45345	4.23156	6.30025	38.1032	30.1509	34.5481
ACP2	17.2499	16.0185	15.9857	26.7487	26.6724	28.3488
AP2A2	22.7404	22.9729	23.6029	25.7897	25.7365	25.1019
TMEM9	21.4472	20.11	22.1677	21.7689	21.2745	22.2649
F3	48.7039	64.565	53.4365	34.6842	87.0855	41.4224
SMAD9	2.04886	1.68319	1.90106	1.03219	0.758139	0.652528
ADI1	28.8085	28.9135	29.1392	15.5102	16.626	14.9431
WARS	171.507	119.343	157.119	618.07	507.662	599.06
CYP4A11	0.0369146	0	0	0.0172588	0.0149601	0
LGR5	0.207484	0.0910898	0.144685	0.0120658	0.0538828	0.0590326
UPF1	17.8911	18.6083	18.6216	18.4276	19.2796	18.281
FBXW10	0.0424598	0.0128662	0.00421479	0.0215682	0.043865	0.0524736
ZNF561	6.57389	5.1409	5.44389	6.12087	5.26342	5.85214
LINC00319	0.260301	0.35992	0.369193	0.227887	0.284332	0.341122
PPP3R1	25.3181	24.7597	25.3774	29.8588	28.9916	30.6017
NHLRC2	6.59599	5.4899	5.98104	9.062	7.6034	7.93279
CLDN10-AS1	0	0	0.0588619	0	0	0
FER	5.40816	4.65552	5.0761	6.17798	5.94794	5.63434
SLC41A3	16.5385	15.5198	15.8867	14.1963	14.1683	15.2668
RNASE10	0	0	0	0	0	0
RLF	4.13022	4.62782	3.86824	4.89929	4.30561	4.79769
EMCN	0.0714485	0	0.102003	0.0636358	0.0120509	0.0427378
HOXC-AS1	0.480297	0.583036	0.435692	0.344278	0.685413	0.111265
NRSN1	0.0434223	0.0629226	0.0386934	0.0200297	0.0524833	0.0206583
PCDHGA9	2.96376	2.11968	2.86112	1.82334	1.68952	1.76001
MAGT1	21.9068	25.2603	23.2691	26.9883	23.5428	26.0223
WDR38	0	0	0	0	0	0
HCG11	5.37904	4.10805	5.39386	6.53035	5.23737	5.69195
ADH1C	0	0	0	0.15313	0.0267318	0
IFNAR2	10.4567	12.8725	12.224	9.02078	9.00903	8.04836
ZNF706	13.8606	14.7044	13.7903	19.057	19.3081	22.656
LONP2	11.4228	11.4937	11.6786	9.53446	7.91356	8.18624
PCDHGA12	3.7582	4.01277	4.06979	5.38117	4.83987	4.35323
TMEM44-AS1	0.418435	0.133007	0.28737	0.456517	0.431598	0.38771
TRMT2B	3.32468	2.78799	2.95738	2.72354	2.28105	2.28342
BEX2	11.0533	8.13738	10.8602	23.5756	18.6574	23.4574
BCL11A	1.14715	1.71452	1.29918	0.993974	0.998427	0.934722
CEP78	4.97507	5.30266	5.58151	3.59826	3.60224	3.07164
BABAM1	32.5941	34.137	31.6803	26.8436	28.7262	29.4818
ZNRD1-AS1	0.490432	0.243495	0.265864	0.317337	0.462897	0.65002
GTF2A2	14.397	18.0119	14.5702	16.9678	18.8066	16.6725
FAM103A1	13.0161	13.4482	13.2787	12.8127	12.6688	14.1416
MSX2P1	0.0417814	0	0	0	0	0
PLGLB2	0.539651	1.33634	1.68947	2.42773	1.43692	2.3069
SLC9A4	3.58086	0.557458	0.742618	0.742705	0.732057	0.935961
INPP5B	7.04115	5.33194	7.05215	8.15624	7.76199	9.20918
GRIA3	0.676916	0.7995	0.813223	0.782204	0.936255	0.871225
RUNX3	0.0402888	0	0.00819474	0.0392704	0.0073753	0.0324114
GALK1	12.6333	11.7182	11.171	5.15768	6.1415	5.70003
RCAN3	6.89758	5.25169	5.81812	7.18328	7.03951	7.94287
EPN2-IT1	0.078454	0	0.0698487	0.148085	0.0639392	0.151637
AARD	0.378433	0.156886	0.342585	0.581922	0.376855	0.362429
FCRLB	1.43662	1.89861	1.41746	3.69963	4.17527	4.28754
DVL1	16.8354	17.9319	18.5172	22.5395	26.7924	25.5644
APELA	0.0497961	0.0244215	0.0665386	0	0	0
LINC00506	152.161	40.7195	49.4959	65.595	46.9388	53.2033
ZNF568	1.76081	1.40048	1.79714	2.40639	1.92204	2.22905
VOPP1	25.0792	28.903	26.8367	15.3624	14.3151	16.005
LOC729080	0	0	0	0	0	0
SGTB	5.36131	4.88623	5.56307	15.9663	15.3856	14.733
CXCL16	2.16805	1.88808	1.90394	5.08295	5.34558	4.63235
LINC00261	0.0688829	0	0	0	0	0
LINC00239	0	0	0	0	0.204323	0
SPCS1	49.5923	49.295	53.2637	53.5737	55.9408	57.3982
METTL14	7.99695	7.46644	8.58257	9.15775	7.72913	8.07693
DDRGK1	20.4952	20.3859	21.1827	19.0433	19.4664	20.0148
GUK1	73.2361	81.4492	82.1349	103.396	101.538	106.885
TEN1	10.141	7.50869	8.74334	6.01626	7.64581	5.99115
ENOX1-AS2	0.0934213	0	0	0	0	0
HIST1H4L	0	0	0	0	0	0
GMFG	0.0775632	0	0	0	0	0
CBARP	2.24543	2.01633	2.55196	2.48049	3.31289	2.90491
TOLLIP	13.9419	12.2114	13.3496	15.098	17.1672	16.1886
LOC440028	0.626854	0.77056	0.760234	0.346957	0.701425	0.462455
PRCC	17.8137	17.0773	19.2679	17.382	20.761	18.3527
LOC101927166	0.081236	0	0	0	0	0
CEACAM8	0	0.0344525	0.0164626	0	0.0146083	0.0167617
IFNA4	0.0542497	0	0	0	0	0
EPB41L5	11.2025	9.71199	9.76698	12.3938	8.94666	11.2641
NNT-AS1	3.3032	2.50913	3.02603	4.44042	4.07534	3.94836
OTUD5	24.019	26.0787	26.7015	23.1846	22.4897	23.1797
LINC01341	0.342352	0.227913	0.438011	0.492722	0.439076	0.36046
LPXN	2.17304	1.31601	1.79454	3.34809	3.63803	3.49395
HSD17B6	0.402125	0.139771	0.389798	0.13626	0.147748	0.278552
CNTF	0.560303	0.542931	0.321427	0.308383	0.8745	0.770539
LINC00894	2.59354	2.02775	2.6531	2.11532	1.56024	1.7489
SLC28A1	0.131325	0.0253568	0.0205397	0	0.0860412	0
ZNF217	13.2961	10.4196	12.1513	19.336	17.0063	17.2636
WDR25	3.76761	2.61679	4.14006	3.67384	4.37594	4.36658
CYB5D1	4.7884	3.77064	4.51976	5.28711	4.35723	4.76144
HSD3BP4	0.0708671	0.0576985	0.048413	0.129262	0.0530189	0.136432
MAPKAPK5-AS1	3.37761	3.27082	3.08834	3.55151	3.07465	2.75219
ST3GAL6	2.85479	2.51297	2.86679	1.28893	1.33367	1.27109
ZXDB	2.62098	2.55827	2.72836	3.8715	3.48093	4.34161
C16orf72	17.426	14.9121	17.6847	18.9372	20.3745	19.7434
LOC101928191	0	0	0	0	0	0
RALB	24.8755	29.1436	27.3515	37.334	31.6901	37.3393
FNTB	7.24745	7.45438	8.1951	4.89736	4.1655	4.6236
LOC339666	0.110668	0.105837	0.024756	0.0512329	0.0669812	0.0780476
MUC6	0.027716	0.00570032	0.00547699	0	0.00245651	0
FAM135B	0.0491786	0	0	0	0	0.00670252
KPRP	0.0161953	0	0	0	0	0
FYCO1	7.9709	7.64288	7.3672	7.57732	6.68168	6.73834
LINC01057	3.14785	2.16284	2.00706	1.15685	1.78185	1.19989
CDK13	11.1892	9.91783	10.1826	12.2101	11.4423	11.9894
INF2	30.6408	31.3675	34.0642	25.6741	29.9533	27.2115
TRMT10B	2.89935	3.07626	2.21233	3.18124	2.92851	3.29583
GLP1R	0	0.0137568	0	0	0	0
KIAA1671	1.40024	1.48046	1.51636	2.08669	1.87098	1.90424
UBE4A	16.7326	13.5061	16.1916	18.7332	15.0137	16.6407
WDR92	5.49216	4.35583	4.84392	5.59631	4.43533	5.73786
QSER1	8.1506	8.65552	7.9409	10.083	9.0568	9.66743
ONECUT1	0	0	0	0	0	0
ZNF704	0.648814	0.37704	0.465862	0.25051	0.206966	0.218026
RPS8	715.206	727.242	735.901	696.342	673.641	753.422
RDH13	3.49974	3.53931	4.16573	2.52894	2.32662	2.35945
MCHR2	0.108912	0	0	0	0	0.0268584
SUCLG1	24.3053	29.1998	28.1263	21.9443	23.7436	21.1444
C2orf66	0.648436	0.158614	0.455428	0.989568	0.617931	0.649743
CSTF3-AS1	0.133522	0	0	0.0323496	0	0
SETMAR	4.90577	5.17964	4.50428	4.9518	4.96126	4.58362
GPR61	0.0618489	0.0197735	0	0	0.016824	0
NDFIP1	31.7159	28.5053	31.6995	38.4936	34.5548	40.0164
C7orf13	3.23689	3.48849	3.61574	5.9456	6.10831	5.04989
LOC102724919	0.262305	0.130573	0	0	0	0
UBE2L3	34.8379	40.1066	36.0267	34.3242	33.3342	33.2153
DDX23	18.6343	19.9719	18.8762	15.358	13.6448	16.2918
LINC00293	0.0396053	0	0	0	0	0
PTOV1-AS2	2.39499	1.81156	2.18059	1.85405	2.86123	2.21787
LOC101928333	0.0422504	0	0	0	0	0
PABPN1	15.99	15.8201	16.8398	10.169	11.2479	11.5203
P2RY8	0.044105	0	0	0.0107017	0	0
ZNF267	2.69657	3.24807	2.45426	3.57864	3.75757	3.05117
ASTL	0	0	0	0.0416087	0	0.0390972
FKBP1AP1	0.211582	0.0338264	0.249893	0.165415	0.0856957	0.173152
PRX	1.01203	0.824136	1.06743	0.858756	1.03402	0.767691
ADAMTS3	3.14324	3.54798	2.76877	2.89501	2.35031	2.24331
DAPK3	31.9902	32.8154	36.4123	9.55416	11.9017	7.83087
ADAMTS2	2.39613	2.53692	2.49511	0.949111	0.858743	0.857728
DSG3	0.190878	0.0441107	0.0475568	0.129744	0.0172581	0.0351532
HKDC1	5.27312	4.52784	4.66642	34.427	28.6337	35.4443
OR10Z1	0	0	0	0	0	0.0672444
ALDH3A1	0.0261641	0	0	0.0253331	0.0205915	0
LIPE	0.695846	0.739341	0.406735	0.285032	0.411955	0.45526
NWD1	0.0263272	0	0.0317436	0	0	0
RPL23AP53	7.68867	5.99014	6.80227	6.508	6.22338	5.93088
FMR1	11.811	9.93824	11.3569	18.5662	16.3493	16.4527
NDNF	0.152307	0.049089	0.0609657	0.0760944	0.0690042	0.048412
CSF2	0.0541623	0	0.0501748	0.161851	0.62069	0.261387
RNASEK-C17orf49	11.5358	6.9226	7.909	5.81283	8.21979	6.12527
GUCD1	18.15	17.5363	17.5161	15.8505	17.2036	15.954
URB1-AS1	4.11328	3.0211	4.27127	2.95317	4.08258	4.83803
KCNA6	0.0737203	0.0268408	0.0166206	0.0360353	0.0151344	0.017419
LOC102723828	0	0	0	0	0.0657622	0
NLRX1	5.71271	4.44529	6.54457	6.16018	6.07593	6.24268
ZNF597	1.27309	1.2805	1.28002	1.69029	1.9692	1.90173
TVP23B	26.3129	29.7489	25.2097	35.6253	31.5988	32.6563
DENND2D	2.74458	2.2289	2.94905	5.10635	4.70152	5.15341
MRPS30	12.4442	11.4719	12.5476	17.3387	16.254	17.5619
DUXA	0.0455558	0	0	0	0	0
CNPPD1	15.2968	15.3834	16.3321	17.2554	20.3304	19.4767
HGD	0.0583576	0.0559969	0.182052	0.347597	0.259397	0.224522
CDK16	26.2447	28.1172	27.659	27.6215	27.9499	29.4583
ARL2	37.9062	34.9792	39.282	32.4734	33.3509	32.6296
LCMT2	3.16518	2.57471	2.76791	2.94872	3.04627	3.04242
ARMC1	19.2678	19.6432	19.8696	16.8053	16.8478	16.2145
ZFAND4	2.13477	2.18013	1.86907	2.88036	2.30958	2.81933
UBASH3A	0	0	0	0	0.014552	0
MKRN9P	0.0825671	0	0	0.0252019	0	0.0260134
CLDND1	39.6938	43.2703	43.789	43.5411	40.519	44.8697
MDM2	21.5482	21.699	20.6691	33.7352	26.0241	32.2034
FAM71E2	0	0.0343279	0.0109403	0.0116201	0	0.0108651
ATRN	20.3787	20.5388	19.4899	16.2553	14.2542	15.2957
ULK4P3	0.460941	0.251378	0.489958	0.43064	0.526606	0.160513
ARHGAP31	8.92316	8.63502	8.91826	6.40719	6.98815	5.21241
PIF1	1.67741	2.23632	2.01932	1.10732	0.953181	1.40861
RCOR1	7.18741	7.33595	6.79048	10.6274	9.53211	10.2997
GACAT2	0.521602	0.166689	0.419427	0.0580045	0.0479073	0.106886
C2CD2L	2.38203	2.61891	2.34493	2.36467	2.43873	2.66558
PTPN5	0.0851505	0	0.013356	0	0.0119673	0
GRHL2	0.0358993	0	0.0081253	0	0.0220722	0
SYS1	11.3867	10.5874	11.6567	10.5172	10.5925	9.24807
ELK2AP	0.130879	0	0	0	0	0
MKRN2	17.6009	15.8028	17.7164	16.5407	16.6461	15.7961
RAB18	26.0012	24.5278	24.4953	25.7322	23.3132	21.1411
C3orf58	4.15667	5.39741	4.46222	6.75349	4.09123	5.39727
LVCAT5	0.0377166	0	0	0	0	0
LRRC58	10.4897	9.52845	9.82368	15.1698	11.8323	12.4472
ARPC4	61.6164	74.1031	67.5333	45.5446	52.9249	48.0487
RABEP2	6.83812	6.47643	6.4283	4.83155	5.42258	5.35689
BACE1-AS	2.24336	1.85756	1.70814	1.48007	1.02662	1.66255
TEX264	13.2891	12.4184	13.0362	14.1476	14.0116	15.8493
RPL13AP17	0.0271294	0	0	0	0	0
LOC100505736	0.0831068	0.0398708	0.0368965	0	0	0.020268
AP1G2	16.9687	16.6885	17.5803	17.2219	18.5443	18.3566
EVA1C	0.692777	1.15829	0.789292	1.95853	1.6248	1.93566
CDC34	18.8649	18.5118	19.1891	21.4413	27.2483	27.0923
RPARP-AS1	2.20201	1.72412	1.83507	3.60093	2.41226	2.28685
JRKL	9.42062	9.32534	9.37089	8.90297	9.27188	8.96341
MAS1L	0	0	0	0	0	0
MSTO1	6.63949	7.81808	7.71259	6.12071	6.64638	6.60793
ATMIN	12.5329	11.4589	11.5676	15.9151	14.9188	17.8013
LOC654841	0.246895	0.119279	0.128974	0.45251	0.168069	0.218875
ZHX2	4.11312	3.823	4.23477	9.26335	9.57596	9.2754
CYSLTR1	0.10928	0	0	0	0	0
POPDC3	4.50896	6.74763	4.91331	8.00102	7.18024	8.72896
ANO4	0.186049	0.0594556	0.0979952	0.0495411	0.0553704	0.0884134
WRAP73	5.88475	6.78211	6.93851	7.30577	7.41891	8.74677
G6PC2	0.11228	0	0.0159584	0	0	0
DNASE1	1.29215	1.28948	1.29323	1.5466	1.52755	1.14771
LOC389834	0.174589	0.0400828	0.0277787	0.062263	0.0152217	0.0364594
TOM1L2	11.3987	12.1317	11.8719	7.89784	8.49214	7.7009
SFRP4	6.74684	2.82898	6.07432	2.07013	2.40129	0.846336
SORL1	1.62033	1.77481	1.67533	1.83743	1.44894	1.51356
LINC01163	0.0547861	0	0	0	0	0
LINC00311	0	0	0	0	0	0
CGB2	0.0112135	0.206453	0.168318	0	0.121441	0.199539
C1orf111	0	0	0	0	0	0
SEC14L1	48.009	47.5192	47.0052	45.6755	51.4389	47.1967
CNOT6	11.245	10.9995	10.9556	10.5565	9.21349	10.2363
HOPX	1.49246	1.58065	2.36504	0.695471	0.796053	0.170256
PTPRD	5.19874	4.16123	5.22978	5.02252	3.35615	3.21626
FAM47E	0.507836	0.161984	0.428376	0.460539	0.169148	0.561876
LINC00494	0.0409184	0	0	0.0124661	0	0
PPWD1	15.2855	14.9625	13.7951	16.8672	14.173	16.4443
RPS3	256.01	272.081	272.399	179.38	188.063	191.063
H1FNT	0.0844835	0	0	0.0424067	0	0
SRGAP2B	11.6258	11.6924	11.4842	15.9655	13.9866	14.6831
ETV6	6.61636	6.71114	7.29669	8.54636	8.17547	8.55105
CRTC3	5.52985	5.85846	5.86773	6.56816	7.00064	6.22258
EAPP	32.0809	24.2298	33.6889	20.9428	20.8901	20.8054
ATP2A1-AS1	0.7211	1.93468	1.43292	0.219062	0.687631	0.480042
PLD2	5.9642	5.86548	6.21959	4.02509	4.38375	4.01802
MORN1	1.3232	1.19957	2.04109	1.5445	1.4385	1.84211
SMC1A	7.20967	8.60115	7.34573	7.14417	5.90865	7.02953
CTSE	0.0179763	0	0	0	0	0
LINC01606	0	0	0	0	0	0
PATZ1	10.6745	8.65341	9.69066	14.2704	13.8681	14.3184
VPS39	20.0834	17.2654	17.7807	19.3748	17.5916	18.549
UPK2	0	0.169162	0	0	0	0
TRA2B	32.026	35.5424	34.2566	34.521	34.7589	30.8494
UBOX5	2.04624	1.9038	2.12531	1.83822	2.23759	2.2205
ALKBH2	6.97931	5.58707	6.66053	9.49431	9.33105	9.17368
SLC45A2	0.215278	0	0.0305054	0	0.0462136	0.0325276
UXT-AS1	0.77169	0.72832	0.60382	0.51479	0.54707	1.04708
CHCHD4	5.20885	4.48178	4.85666	8.28558	9.65621	7.97939
PNMT	0.0533502	0.128559	0.0607473	0.889551	0.575457	0.845386
ZSCAN18	11.0208	8.97247	9.82505	8.42786	9.83047	10.3812
B3GAT2	0.188578	0.209572	0.222884	0.200072	0.0448748	0.0990566
OLFML1	0.0646777	0	0.0144794	0.044047	0.0791609	0
DLEU7-AS1	0.0334843	0.0326877	0	0	0	0
ZNF37A	4.27149	3.76771	3.73156	6.96325	5.33183	5.73539
THPO	0.0780034	0	0.0163323	0.0181621	0.0584062	0.0328491
LINC01604	1.37771	2.64754	1.24146	0.177877	1.13948	0.866654
PEG10	12.7321	14.3232	12.0165	16.7275	12.0931	13.8426
LOC100132356	2.10138	1.28459	1.39065	2.34341	1.73927	1.59994
DIMT1	18.5025	21.3393	19.2134	21.6132	20.8878	21.6127
C9orf9	2.98753	2.78414	3.34094	3.17825	3.25981	3.08967
IRF1	16.6595	13.6228	15.6043	69.2442	72.1575	71.2856
TNXB	0.0297655	0.0128404	0.0244855	0.0553372	0.0485221	0.101034
TRIM31	0.0210751	0	0	0	0	0.0197894
GLIPR2	22.6078	24.4435	23.8124	15.2817	16.6435	14.428
SETD8	16.9192	17.4333	17.9362	20.6304	23.0301	23.8975
CD82	23.9636	31.8637	29.1552	26.0954	36.5969	25.7072
RBX1	49.9481	55.6626	53.0436	30.6919	26.7614	29.7071
LOC100288637	1.13503	1.3526	1.15654	2.0042	1.62042	1.80929
FAM210B	28.1423	26.0704	26.6805	20.875	18.166	20.8399
C12orf65	6.59079	6.7446	6.91705	7.45951	7.24488	7.45466
WLS	33.5196	38.964	34.2915	32.1963	30.846	30.4317
SDC3	18.9045	19.7712	19.4871	15.3389	15.5455	15.5368
CSAD	8.26475	5.64944	7.84366	7.77976	7.18244	7.13331
B3GNT3	0.0588013	0	0.0354581	0.0958625	0.112436	0.127892
ZNF383	1.79966	1.50441	1.80478	2.52385	1.86284	2.60388
DEK	51.6488	51.7581	55.5476	85.5218	80.8396	85.7155
ITGB8	9.38001	8.5298	8.9821	8.39463	7.58547	6.72107
SAMD7	0.0366331	0	0	0	0	0
RRP7A	6.36708	7.09758	6.90693	8.06898	8.85611	8.11754
BRCA1	1.32612	2.10279	1.31911	3.08915	2.87303	3.33614
LPAR6	6.45418	4.5672	6.27857	4.17173	2.88144	2.92196
LEPROT	67.4542	54.7646	67.3001	46.7159	45.6866	42.211
LOC102723885	0	0.0945746	0	0	0	0
MATN4	0.110611	0.17618	0.0619675	0	0.120333	0.0317802
UBE2D4	1.95725	1.62738	1.68563	1.33791	2.01641	1.82806
TRPC4	17.3682	20.0737	18.6901	6.03807	11.1143	6.15036
RPL8	581.467	604.289	625.943	645.479	665.381	692.611
ZNF628	2.33288	2.44369	2.46898	1.72644	2.24716	2.15931
ZNF117	9.83456	8.1404	9.96714	9.60239	6.67297	6.90257
CTAGE6	0.280962	0.319842	0.352494	0.249794	0.337826	0.254518
WBP1	28.1557	26.2762	28.8187	19.0799	19.4707	20.7977
ETNK1	14.0302	13.1397	15.6527	14.5625	14.6681	12.3001
LRRC37A11P	0.0173691	0	0	0	0.00711927	0.00805149
IL10RB	19.8836	15.7649	16.3816	18.3148	19.551	17.6102
FAF1	12.773	13.3632	13.0334	22.9606	21.3583	23.421
EPHA8	0.00903372	0	0	0	0	0
LOC101928324	0.0808807	0.159461	0.0730489	0	0.231334	0
C15orf59	0.197249	0.120429	0.0898502	0.0851303	0.0749029	0.0852023
ZNF70	1.64262	1.41392	1.54928	1.07628	1.1192	1.11772
SH3PXD2A-AS1	0.0226356	0.0216199	0	0	0.0548513	0.0214102
MUSTN1	0.0574566	0.524526	0.64121	1.05849	0.533947	0.756703
CPEB2	6.6106	5.64446	7.10594	13.1311	12.3694	12.3734
STAB1	0.0471729	0.0128774	0.0122609	0.0198282	0.016641	0.0124322
RFX8	0.195624	0.0628489	0.0290213	0.570562	0.212538	0.911083
MESP1	0.534062	0.314638	0.594418	0.184202	0.226055	0.339263
LINC00488	0.227172	0.0365874	0.135942	0.201405	0.0927767	0.109714
AKAP3	0.107725	0.0792394	0.0969563	0.327469	0.399053	0.375851
VWA5B1	0.0193932	0	0	0	0.00797451	0
NDUFB7	43.5616	45.614	46.4178	19.191	29.8567	24.4171
CTSF	18.7411	14.7517	19.2918	8.56598	10.7878	8.45511
SQRDL	15.5386	17.9039	16.5981	26.2719	22.248	25.2815
NPHP1	2.46284	1.92945	2.45516	2.03493	1.53736	2.03774
CT45A5	0.406131	0	0	0	0	0
A2M-AS1	0.208933	0.134373	0.104211	0.107505	0.0945401	0.0446031
B3GALT4	1.21587	1.28516	1.89023	0.899641	0.866768	0.946821
EPHB1	0.130827	0.0674013	0.108854	0.711288	0.576168	0.837262
JARID2-AS1	0	0	0	0	0	0
OSGIN2	27.5266	33.331	31.266	20.4727	26.7148	21.4948
LOC152225	0.0581418	0.0282655	0.207815	0.15521	0.401726	0.0860257
SERF2	46.4544	48.6735	54.4541	34.4689	37.2925	33.7473
LDLRAD4-AS1	0.0750392	0	0	0	0	0
HSH2D	0.0157941	0.0149822	0.0889253	0.819433	1.31862	1.2593
KLHL24	17.9405	11.1218	13.8948	10.558	7.05271	9.08748
FECH	5.74642	5.70614	6.19749	6.23104	5.68898	5.83334
LOC101928837	0.202822	0.189482	0.177901	0.192151	0	0
PMCHL1	0.206866	0	0	0	0	0
PTGES3L	1.01366	0.681648	0.950282	0.430678	0.685949	0.375898
ZNF491	0.381474	0.442008	0.360025	0.0849106	0.203363	0.184283
CMTM4	9.19493	8.20392	7.88072	6.82139	6.18528	7.36426
DUOX2	0.0150778	0	0.00679171	0	0.0123146	0.0421447
SERPINI2	0	0	0	0.0285176	0	0
C1orf123	21.5916	21.0886	20.996	18.2119	19.0612	20.2959
NUP88	13.4457	15.0809	14.0323	17.1914	19.1802	21.0935
BMPR1A	11.8997	11.8882	12.5321	10.269	8.97139	8.98302
SEMA4C	9.70499	9.64572	10.5483	12.5326	12.7275	12.2783
PXN	52.0454	54.6455	55.9706	73.8443	73.0112	81.2486
TMEM8C	0	0	0	0	0	0
ETNPPL	0	0	0	0	0	0.124561
DBP	1.87969	1.23175	1.49322	1.41878	1.18618	0.708184
FAM157C	0.210072	0.0506416	0.0960623	0.0531667	0.0878795	0
FARSA	24.7019	27.4114	27.9134	27.6515	32.1135	28.9163
LOC102724301	0.113456	0	0	0	0	0
PHF8	4.55799	3.95807	4.53241	4.83662	3.75299	4.21772
HP	0.194919	0	0	0.3475	0.0851355	0.130557
TEPP	0.112802	0.170248	0	0	0	0
PTPRVP	0.0223181	0.0318717	0.0302091	0.0540571	0.0910472	0.0308208
FAM57B	0.0775073	0	0.0467071	0.0258808	0.0629189	0.0465825
SWT1	2.14162	1.45278	2.17689	2.07256	1.49865	1.84139
LARS2	5.53053	6.371	5.82365	6.61319	6.44269	6.15765
ZNF99	0.0322999	0	0	0	0	0
ORAOV1	4.86014	5.01424	5.2334	7.75381	9.27777	9.91939
NABP2	6.67366	8.21502	8.29838	7.53102	6.22778	6.38668
CTSZ	79.0062	84.5629	87.4532	74.3648	76.0993	74.4762
PRR16	2.97049	2.8978	3.40894	2.30888	2.48883	2.19077
KLHL29	2.9864	2.29867	2.87512	5.2593	5.29213	5.77511
GPR143	3.91966	2.72298	3.87381	7.51085	7.49161	8.67176
GPR89A	10.5679	10.4732	10.1077	11.3219	11.081	11.1905
AKAP11	12.3425	11.4374	11.4565	14.3533	12.0718	13.0872
IFT57	9.46258	8.05821	8.25353	12.0792	11.8206	12.6239
RRNAD1	4.75701	4.07113	5.15027	5.84433	6.32304	6.86274
AIRE	0	0	0	0	0	0
NUDT3	18.4802	22.7258	20.3519	22.357	20.502	22.5793
MSL2	6.57806	7.08572	6.62214	9.82294	9.31558	9.6693
TBC1D5	15.2607	14.1481	13.6366	20.0035	14.2327	17.834
ENPP1	7.73557	7.20586	7.26836	1.69674	1.7471	1.43193
EIF3M	137.734	137.857	138.007	140.424	136.019	138.775
LOC340107	0.0726397	0	0	0	0	0
SCMH1	11.8746	10.5936	11.345	14.0518	15.8615	13.9687
FGF9	0.188868	0.0931002	0.126908	0.116297	0.167892	0.109766
ACTB	3022.4	3390.34	3358.78	1212.47	2108.26	1338.86
SLC25A32	9.42994	11.8402	10.6451	13.9198	15.2948	13.2289
RPS23	81.9205	87.4396	83.3776	88.7634	76.5635	84.7076
UBR4	23.0284	21.4933	20.8427	26.3998	22.7638	24.0025
LOC100379224	3.62651	2.92422	3.47209	4.6515	3.22709	3.85087
POLR2D	8.28913	9.76196	7.42716	10.2088	10.6938	12.4125
NINJ1	19.2732	18.1999	19.501	18.9644	20.8105	21.0117
SLC7A4	0.260128	0.0456743	0.256625	0.167565	0.135921	0.10941
HES3	0	0	0	0	0.14665	0
CYFIP1	33.3064	36.7939	35.029	25.4391	24.9684	23.3279
TOB2P1	0.298533	0.149242	0.208985	0.388258	0.535794	0.36145
LINC01087	0.405152	0.0211286	0	0	0.0348994	0
SCIN	0.692005	0.553791	0.742431	0.671028	0.612197	0.629391
BLOC1S3	3.53273	4.3903	4.00113	3.83785	3.61272	3.59293
CXorf21	0	0	0	0	0	0
LOC101928767	0	0	0	0	0.0604832	0.289289
GNA13	19.7895	18.4823	20.5932	28.6256	28.8847	25.249
TTC36	0.495076	0.162867	0.224691	0.0863594	0.134761	0.234005
NME5	1.62735	1.53105	1.92251	2.12452	1.6995	1.8376
LOC100506548	11.073	9.7532	10.5618	12.746	9.60067	13.9798
EPPK1	3.07652	2.69404	2.98218	0.754455	1.61383	0.885887
RAB9A	11.4558	13.6741	13.2493	12.1043	12.5047	11.1363
GOLGA8K	0.117927	0.124518	0.374583	0.404718	0.427953	0.484648
ZNF30-AS1	0	0	0.154044	0	0.282888	0
RRS1-AS1	0.0901805	0.0733497	0.0268503	0.0408235	0.0490971	0.0894673
LOC100288911	5.80014	4.47351	6.37116	1.96007	4.55412	2.72454
GABRA2	0.023942	0	0.0213333	0.022085	0	0
CCDC136	0.935506	0.81655	1.04943	1.3267	0.7758	1.25093
ZBTB43	3.61973	3.4944	3.68152	4.53806	3.37429	4.05348
ATXN7	6.32055	5.88063	5.99828	8.01233	7.37231	7.29908
LINC00899	0.551332	0.30081	0.427677	0.345698	0.558506	0.73434
TBL3	11.4338	13.0699	12.2031	8.87141	10.157	8.62358
MAPRE2	8.36381	8.52288	7.68759	9.05369	7.66388	8.51671
NOC2L	25.5666	29.7884	29.235	28.4546	31.9774	31.3699
GADD45G	0.349468	0	0.373145	0.80114	0.43412	0.217924
SPOP	17.3847	19.5571	18.6488	23.8472	23.5487	23.511
CACNG8	0.207476	0.224195	0.164233	0.0844258	0.0980726	0.0418171
KNTC1	3.41886	4.37791	3.69366	4.58727	4.12183	5.02289
EGFLAM-AS2	0.0909373	0	0	0	0	0
ANLN	10.8547	18.3447	12.5304	4.69959	6.28444	5.46636
ITGB5	59.8691	67.8987	63.7147	45.0432	49.0376	45.7394
BAGE	0	0.120732	0	0	0	0
LMAN2	54.6437	60.4231	60.8752	65.4077	64.6279	68.905
STRA8	0.0559053	0	0	0.161269	0	0
ADAM6	0.11195	0	0	0.0259972	0.022676	0
FEM1A	8.10566	7.64498	8.13497	7.83236	7.85693	8.54302
AQP2	0.0223839	0	0.00994067	0	0.00905092	0
LINC01224	0.0705151	0.0856915	0.0210465	0	0	0
LINC01135	0.267977	0	0.055213	0.0473326	0	0.324041
GLRX2	10.6069	7.45472	8.95565	15.2859	15.1691	12.3921
CGREF1	2.77938	2.73238	3.18236	1.79673	1.99734	1.592
BCAN	0.101359	0.114058	0.243778	0.21852	0.249844	0.375944
ILF3	60.0056	61.2922	60.6372	50.503	53.7956	48.5384
MZB1	0	0	0	0	0.054637	0
LOC285804	0	0	0	0.0244683	0	0
CGB5	0.0094389	0.241744	0.216524	0	0.172103	0.282721
QTRTD1	5.25511	5.20143	5.7156	8.10988	7.85215	8.17287
TMC2	0.0153737	0	0	0	0.0124475	0
ATP6V1E2	0.361138	0.519467	0.18506	1.00562	0.716016	0.860561
B4GALT4	16.567	18.5065	18.0974	15.8286	16.1137	18.1759
CEP63	10.8431	10.3033	11.6449	14.7671	12.1382	13.5973
WNK3	0.35946	0.391273	0.426842	0.699148	0.550766	0.54784
IQSEC3	0.543125	0.360487	0.491549	0.60313	0.660358	0.767146
PACERR	0	0	0	0.329905	0	0
GOLGA1	5.03768	4.00093	4.72277	6.27059	5.46288	5.52577
SLC35A1	10.8814	9.05021	10.7179	14.2587	10.6915	15.0761
PKD1L1	0.0106274	0.00509703	0.0190927	0.0298657	0.0260151	0.0349756
LOC646471	1.94237	1.30588	1.96356	1.31874	0.919332	0.973504
ZNF667	1.97133	1.63327	1.58713	2.28094	2.05502	2.55386
GALNT15	13.5531	6.96712	11.4233	2.48094	2.64777	1.68198
OAZ1	197.436	193.414	208.676	176.496	200.531	192.515
GPR25	0	0	0	0	0	0.070873
FAM45A	17.2121	17.405	18.1627	17.3259	15.8609	16.6627
NUCKS1	55.1528	58.345	54.9442	65.4188	57.2713	63.8891
FKBP15	10.3423	9.8366	9.74903	9.69251	10.4477	8.58513
LOC146513	0.0607446	0	0	0	0	0
P4HTM	6.89978	5.39051	8.08549	7.02734	5.4243	6.07673
MST1R	0.147239	0.0689175	0.105087	0.305536	0.257943	0.288927
CD200	20.1255	15.6715	18.9945	11.9394	14.7344	10.3438
ELOVL2-AS1	0.0330579	0	0	0	0	0
STKLD1	0.188796	0.0604894	0.141592	0.151698	0.231592	0.221486
LINC01370	0.0830629	0	0	0	0	0
MAML1	7.8734	8.27642	8.35544	9.17757	8.80908	9.51987
CCNB2	6.40262	10.866	7.06946	5.72689	5.85742	6.63441
PSMA8	0.0386494	0	0	0	0.130307	0
HEPACAM2	0.0228844	0	0.0815162	0	0.0185234	0.088402
PRKCB	0.0475109	0	0	0.00527444	0	0
ARMC7	3.23241	3.08761	3.7095	3.47489	3.34567	3.1673
PGM2	15.269	15.3	15.2673	12.3698	13.282	11.2355
HNRNPD	84.396	95.7103	86.4833	97.6602	97.2798	89.3033
AOAH	0.0958548	0.0793269	0	0	0	0.0196562
C15orf65	6.30518	4.96329	4.7452	7.14747	5.14996	6.60214
RRP12	8.03901	8.5094	8.36205	11.0805	13.3623	11.224
MEX3C	20.9749	20.9397	20.4794	32.2373	31.6378	29.9376
PHGDH	96.3559	67.4388	101.294	94.4742	99.832	102.283
CD14	0.0349261	0.0335903	0.141437	0.188048	0.15308	0.17228
TEX2	4.73528	4.63604	4.45893	4.29959	4.50928	3.84415
CLK2	17.6136	17.813	17.6299	16.0102	14.3872	15.0876
CLIP3	21.0051	17.7599	20.5315	11.623	12.009	10.8006
RPUSD1	6.39469	6.56202	6.2606	5.95484	7.19788	7.18188
NAT16	0.0197702	0	0	0	0.0327922	0
C17orf67	0.378262	0.471238	0.444434	1.33939	1.13144	1.13713
LOC283140	0.0589922	0.0376341	0.0348495	0.217573	0.0634393	0.112066
LAMTOR1	39.0944	37.0552	39.3931	35.1132	39.0812	36.6678
ECHS1	36.1776	36.3227	32.6998	40.7518	40.0673	42.6481
MAMDC4	1.27727	1.19568	1.30276	1.96332	2.36932	2.40823
ACACA	15.5673	16.8327	14.8533	13.5081	11.3933	11.4755
C16orf62	20.8372	21.5993	19.9028	21.2431	20.5569	19.9117
LOC101927322	0.118059	0.113357	0.0715816	0.0396364	0.0649911	0.0363602
CTXN1	9.06876	8.84205	10.946	5.31386	8.30651	5.98578
MYCL	0.324573	0.196106	0.258568	0.302674	0.247046	0.410795
ASPSCR1	7.52734	8.4802	9.60491	6.80546	6.52109	5.47304
C12orf66	1.79325	1.64466	1.63638	3.85642	3.62958	5.41948
FHL2	315.158	292.676	318.104	227.908	289.987	229.38
SLC5A9	0.0709955	0.0150919	0.0140546	0	0	0
GCGR	0	0	0.0236468	0.0263827	0	0
LOC101927827	0.572776	0.0919756	0.102746	0.104497	0.0189901	0.311158
RND3	42.387	34.9022	40.8451	122.497	133.412	134.641
PRDM16	0.0715395	0.0181695	0.0173137	1.09755	0.556133	1.19403
CCDC186	8.30176	6.92214	7.69157	7.04192	5.75384	5.92452
RNF166	6.35638	5.83006	6.37311	7.74578	8.37314	7.12938
FUT3	0.0500635	0	0	0.0441734	0	0.0205785
TSEN15	37.1343	30.8887	39.889	52.1967	52.1044	49.7192
PIN1	22.7453	25.7957	24.8886	15.6556	20.6057	16.5937
MRM1	2.84479	2.51908	2.24291	2.37786	3.60289	2.79967
EFCAB6-AS1	0.0590449	0	0	0	0	0
IL1F10	0.0511638	0	0	0	0	0
EPS8L2	55.2533	50.3622	55.9804	46.0604	58.1391	51.2208
MKI67	3.70368	5.33952	3.58986	1.96862	2.7036	2.27412
ING5	3.14777	3.65511	3.79772	4.19008	3.84547	4.42162
NOX3	0	0	0	0.0236597	0	0
MAGEA5	0	0	0	0	0.0268222	0
AKT2	19.0994	19.2799	19.861	15.8782	15.4452	14.3801
HKR1	4.03004	4.57468	4.72472	5.05193	4.65859	4.83286
GPX3	50.3389	18.8058	42.064	12.7415	12.4958	8.70076
ITPR3	14.3356	14.7949	14.2578	46.6888	37.3386	46.1268
APOOL	5.07578	4.12067	4.3442	5.51993	4.322	4.82934
C9orf152	0.0889854	0	0.0480392	0.016474	0.0579161	0.0166185
GXYLT1P3	0.515233	0.135579	0.234306	0.125637	0.192429	0.163239
DIRC3	0.0747211	0.023932	0.022313	0	0.0202818	0.0475159
FAM46A	3.47404	3.84655	3.17633	6.74417	5.19994	5.77152
PPP1R3E	0.984277	0.62005	0.973038	0.850736	0.736084	0.513344
CDK9	17.4712	18.5666	17.9609	17.9784	17.9894	15.9383
NXPE4	0.0213671	0	0.0376042	0.0192263	0	0
LBX2-AS1	1.91057	1.12273	1.73512	3.23176	4.25012	3.32087
DDX4	0	0	0	0.194999	0.020869	0
HDAC3	17.2382	17.4859	17.6713	15.2894	14.4712	15.1999
ACTL8	0.033501	0	0	0	0	0
GRSF1	20.011	21.7425	20.148	17.3515	17.678	17.7456
ZNF189	5.67584	5.25098	5.631	8.30411	6.87181	6.99664
LMAN1	88.9111	105.599	90.7574	88.0478	71.4785	81.5329
DONSON	7.95751	8.79427	7.69068	7.81825	5.70527	6.62602
SPATA31A6	0.0726202	0	0	0	0	0.00827568
GNRHR2	2.12814	1.4211	1.86244	0.665345	1.04244	0.869037
TNFSF13	0.794481	0.826257	0.745444	1.52396	1.22558	1.29765
VGLL4	29.4921	28.4591	29.5701	30.5976	25.2831	26.5931
METAP2	27.2389	26.1413	26.2379	25.7431	25.7887	24.1598
SYNE1-AS1	0.356259	0	0.399932	0.26453	0.361431	0.255
PPARG	4.2346	4.94426	3.88216	8.58256	7.02783	8.33053
KPNA3	17.1303	17.6798	17.7886	20.0132	19.3924	17.9393
CPS1	0.40153	0.274278	0.222567	0.314577	0.198546	0.20809
NRAP	0	0	0	0	0	0
SSTR1	0.792229	1.08567	0.862255	0.849468	0.878428	0.693645
MAGEB17	0	0	0	0.0318385	0.0273049	0
OR51A7	0	0	0	0	0	0.0731007
MEX3D	11.3267	12.3952	11.8322	6.96314	11.7212	9.57006
SLC39A5	0	0.0285624	0	0	0	0
MS4A10	0.0241269	0	0	0	0	0
GIMAP2	0.0372377	0	0	0	0.210271	0.0723139
C2orf49	8.77602	7.2403	8.55762	8.70139	8.05667	8.38926
GLG1	42.155	42.9186	40.9537	46.1763	39.01	42.5318
UTRN	8.86734	8.79804	8.29195	10.2473	8.33178	8.88963
LANCL2	4.47311	3.17962	3.74226	3.73857	3.6313	3.44903
SMAD2	10.3484	10.6842	10.3656	12.0529	11.802	12.6507
MYEOV	0.120159	0.0968821	0.119854	0.187981	0.266825	0.192458
C7orf26	9.79315	10.5213	11.2812	11.5712	13.2076	13.2009
LOC284648	0.114365	0.0545224	0.0255483	0.134127	0.162035	0.0271847
PRR27	0.0532791	0	0	0	0	0.0134304
PRDM8	1.00282	0.915612	0.887585	2.16565	2.5769	2.72981
LOC101927865	0.484077	0.45418	0.442385	0.75666	0.797465	0.793167
CMTM8	5.2038	6.37268	6.64012	1.81851	3.49068	4.52589
GBP1P1	0.203858	0.224383	0.151968	2.90521	3.09397	2.00963
C17orf112	0.0701315	0	0	0	0	0
DNM1L	25.4483	24.4333	25.4888	24.1444	22.1038	22.0201
IFFO1	10.7491	9.70003	11.9249	7.03945	8.08463	6.80348
FAM171B	2.62826	1.94484	2.28983	1.9384	1.29041	1.58646
CEP170	27.8491	30.1325	27.3795	24.5557	27.3032	22.5293
ZNF253	2.60081	2.06518	2.22099	2.43581	1.88182	2.19175
ARL4A	6.04425	7.1235	7.05062	13.7929	13.8472	13.3637
APOH	0	0	0	0	0	0.0388929
LOC100130691	0.787022	0.579929	0.698453	1.11436	0.927746	1.0368
CDH12	0.299231	0.272657	0.200681	0.163141	0.179937	0.133217
LOC440173	4.73971	2.87154	3.58195	1.536	2.00243	1.53584
CHML	7.98694	7.28777	7.86109	8.09352	7.55041	6.17631
RSPO4	0.152832	0.100579	0.0709711	0.353735	0.251524	0.364888
GMDS-AS1	1.6574	1.12621	1.42289	1.66716	1.66416	1.34649
C11orf88	0.191291	0	0	0	0	0
DNAJA1	87.2446	94.007	84.2218	105.156	88.0591	98.3349
ZNF771	3.64842	3.51446	4.77061	1.67411	2.05094	2.10003
KRTAP5-5	0.0889048	0	0	0	0	0
TBC1D28	0.0229175	0	0	0	0	0
STAT2	41.9363	32.4484	38.5268	62.8446	49.2391	56.9507
SASH3	0	0	0	0	0	0
PSMG3	7.35485	7.25091	7.75715	8.089	9.02817	7.94091
GCOM1	0.201488	0.119237	0.235338	0.159874	0.179665	0.151723
GALNT10	21.9574	27.2983	22.5982	15.5913	18.242	16.0016
PTP4A3	1.91044	1.53026	2.14191	3.48571	3.89879	3.94697
SP140	0.459573	0.711169	0.224544	0.400735	0.410468	0.450444
YIPF3	58.8896	59.5648	62.5195	41.1236	41.4982	41.8937
LOC151174	0.261884	0.127524	0.293559	0.350925	0.636945	0.564281
LOC100996342	0	0	0	0	0	0.0313999
VSTM1	0.0644303	0	0	0	0	0
LBHD1	3.18208	3.27528	3.17745	3.59797	3.98262	3.69733
SNAPIN	17.4209	16.4012	16.9539	9.63663	7.46936	8.57462
SMIM6	0.750214	0.072513	0.202121	0.218632	0.306754	0.2108
MAK16	7.38708	7.15846	7.33898	10.6318	11.7454	10.8265
PI16	0	0	0	0	0	0
DNASE2B	0.04315	0.0820963	0	0.0398371	0	0.040938
MAD2L1BP	9.40848	9.21658	10.0525	11.6724	11.2934	10.8296
NDUFAF4P1	0.306784	0.109718	0.0247977	0.150852	0.113696	0.084597
PRPF31	22.0149	21.2408	21.5493	21.8071	21.5925	21.1183
RAP1GAP2	2.63402	3.03575	2.88255	3.48522	3.3651	3.19544
PPIE	20.6921	20.1077	18.398	24.9609	21.8504	24.592
LINC00701	0.0825433	0	0.00818351	0	0	0
HCRTR2	0	0	0	0	0.0251633	0
LOC100506688	0.0681963	0	0.061354	0.101146	0.155494	0.0162935
FABP3	12.1978	14.082	14.03	2.23729	3.48978	1.7198
SOGA1	5.79998	6.36467	5.59007	5.81992	4.56277	4.43077
LOC642846	1.61471	1.92933	1.67647	2.70932	2.18789	2.37345
GOLGA6L2	0.0315488	0	0	0	0	0
BTBD9	2.03042	1.77022	1.98662	1.9172	1.92887	1.84285
PPP2CB	51.7714	55.7822	53.1048	64.05	62.0693	61.4965
TRIM62	9.28466	9.46424	9.59033	3.78075	5.76451	3.90955
APTR	1.563	1.27579	1.69524	1.96332	1.65215	1.68997
SH3GL1	29.8235	32.3601	33.263	23.3543	29.2055	27.3489
LINC01024	0.262586	0.134559	0.200863	0.261606	0.338419	0.279082
HERC2P10	0	0	0.20161	0	0.0913339	0
C1orf109	7.02598	6.7214	6.08463	11.1886	9.51217	10.2677
HERC2	9.06591	8.97258	8.13413	9.85055	8.40094	8.85522
PRMT5	21.5204	23.2076	21.5907	32.2197	34.0349	32.6172
USP17L10	0.00746198	0	0	0	0	0
ARL1	32.4584	34.4572	32.6803	27.225	23.9004	23.9845
LOC102723809	0.115005	0	0	0.111059	0.0938979	0
ZSWIM1	3.08262	3.21861	3.02552	2.19591	2.18228	2.42652
TAC1	0	0	0.0492289	0.794914	0.514895	0.543249
THAP11	12.2699	12.0881	13.4128	13.1013	10.3083	11.5745
HIST1H3C	0.135212	0.129697	0	0	0.336826	0
CTSK	3.02378	3.24381	3.87057	2.17099	1.8128	2.08894
CASKIN1	1.33658	1.48679	1.29083	1.26706	1.0965	0.970473
LGI4	0.0345629	0.0330609	0.0786395	0.102064	0.0711593	0.143461
CTTNBP2	7.0316	6.19083	6.51882	6.19754	4.07119	4.18556
CPAMD8	0.175411	0.0457165	0.101646	0.0618029	0.130964	0.058631
TRMT5	5.41137	5.19417	4.75772	7.01072	6.72174	6.41565
PCCB	15.1365	17.3595	15.5006	14.9758	14.5401	14.959
OR8K1	0.0839878	0	0	0	0	0
ADAMDEC1	0.0193352	0	0	0	0.0174626	0
RNF121	9.22959	8.99103	8.68858	8.01388	9.08721	7.98638
RGMB	17.7772	17.6726	18.6426	19.2812	18.4053	18.9566
SPOCK1	45.8577	53.8942	44.2983	32.0661	27.3073	27.5664
ZBTB48	4.31753	3.3463	3.98345	3.23778	3.73211	3.75121
CYFIP2	3.89736	4.13587	3.4251	3.47723	2.50357	3.10891
RBP4	0.0526024	0.453491	0.1446	0.582099	1.00063	0.580986
RPL21P28	0.322556	0.193257	0.334364	0.411469	0.116497	0.156542
DIEXF	3.34709	2.61578	2.89008	5.47359	5.70087	5.74785
KLHDC9	0.903921	0.565343	0.632736	0.57189	0.608228	0.348504
LINC01569	0.259919	0.158598	0.27566	0.274818	0.115151	0.308945
CHAT	0	0	0	0	0	0
LOC101927378	0	0	0	0	0	0
FBXO11	18.9439	17.7353	18.5074	22.9688	21.6586	22.0433
ENSA	41.4038	47.0012	45.0659	31.0107	30.1754	29.4971
C2-AS1	0	0	0	0	0	0
LOC101929532	0.434407	0.511203	0.648514	0.094354	0.2134	0.225423
NR1H4	0.185725	0.134622	0.0863662	0.278049	0.0927543	0.209276
LILRB4	0.0102194	0	0	0	0	0
LOC401557	0.0428108	0	0	0	0	0
LOC100130357	0.120878	0.164637	0.0872426	0.238277	0.283029	0.0883043
NOP16	10.4419	12.2618	10.7471	19.656	19.5887	19.5755
NRTN	0.665189	0.877284	0.810124	0.0825563	0.183938	0.0688467
SMS	64.6111	78.6511	68.1114	66.8785	62.8592	70.5261
ASB16	0.223298	0.188627	0.306097	0.0882491	0.0699819	0.0783953
ZNF133	4.3004	3.96098	4.75446	3.93067	4.11087	4.45629
LINC00266-3	0.289569	0	0	0.0714435	0.119826	0.137883
CRBN	13.5367	11.407	12.9592	14.3631	13.7772	15.8157
PLEKHS1	0.042092	0.0237484	0	0.0456497	0	0.00871199
VPS11	11.0575	10.0359	11.465	10.7168	8.30668	10.3399
PRKD3	12.4834	12.6476	11.867	12.3434	11.4325	10.8808
PHOSPHO2	2.24672	1.80418	2.0907	2.71556	2.03186	1.66188
C19orf80	0	0.0657085	0	0	0.168592	0.0637482
CKMT2	0.0348165	0	0	0	0.0846685	0.0324556
ACVR2A	2.55202	2.90292	2.92333	3.73887	3.13288	3.8395
MCTP1	7.39416	6.92242	6.54409	7.21005	7.88109	7.24103
ITPRIPL1	0.596401	1.1628	0.69381	0.766585	0.677606	0.878753
FAM9C	0	0	0	0	0	0
TFF3	0.870207	1.14951	1.27567	0.927327	1.26052	1.06686
TNKS2	21.4225	21.2098	22.013	29.1139	26.4225	25.6525
SPRR2E	0.137192	0	0	0	0	0
MT1E	130.684	121.663	146.506	733.505	651.361	743.301
UXT	26.8496	24.2741	27.4835	23.1238	21.6564	24.42
SMPDL3B	1.60976	1.043	1.69332	1.81687	1.55103	1.37122
SARNP	51.9837	54.3533	49.5819	51.4943	55.7256	48.0664
OPN5	0.12467	0.0783218	0.0178736	0.0186465	0.065737	0
CCER2	0.142705	0.0651062	0.0320952	0.0322653	0.0287896	0.0311985
IRF8	0.0249588	0.0243048	0	0	0	0.0241765
RPL7	591.761	618.776	600.845	414.689	386.548	379.096
HLA-DRB5	0	0	0	0	0.0314221	0.0627538
CALY	0.141235	0	0	0.0471316	0.235	0.0429848
BBX	17.1706	15.0312	16.0852	23.2976	19.6817	21.4414
PREB	18.2334	18.2791	19.0832	20.0384	21.569	21.2917
ZNF782	0.75422	0.59887	0.638742	0.841544	0.554636	0.558505
IMMP2L	3.85736	3.14412	4.49631	4.46181	4.38984	4.17799
CHD4	53.4999	49.3587	49.8825	59.0051	53.781	53.864
ADA	10.5598	11.9586	10.4377	7.95794	8.06376	8.84519
MIR31HG	1.75253	1.47373	1.9546	2.69723	2.44901	3.16064
RGPD3	0.722218	0.625622	0.611795	0.592886	0.627336	0.679414
SAT2	17.2635	17.1572	22.4495	14.1926	15.4039	15.3163
SPHAR	0	0	0	0	0	0
DFNA5	20.2047	23.3931	20.0117	27.3789	25.0501	29.2477
S1PR3	1.63981	3.39197	2.38843	2.80675	2.35232	2.73801
FSTL5	0.0117371	0.0115475	0.0104917	0.107217	0.069837	0.0470196
BICC1	30.5154	30.9554	30.8057	33.8336	33.8792	31.0584
C1orf94	0.0267703	0	0	0	0	0
LINC00473	0.0312581	0	0.0661371	0	0	0.0295555
SMCR8	5.02076	4.7037	5.05008	7.43056	5.81036	6.99835
CCDC146	1.01656	0.98205	1.06875	1.13352	0.728665	1.18401
SPATA24	0.840809	1.06074	0.765842	1.2086	1.03607	0.640645
C11orf49	17.6797	18.5101	19.3341	15.6074	14.4482	15.4288
DLSTP1	0.638272	0.737496	0.451427	0.879387	0.579708	0.731588
SGK3	2.02854	2.06681	2.05224	2.43676	1.08862	1.33708
CYP2A6	0	0	0.022818	0.0239369	0.0204785	0
OR2T11	0.0724902	0	0	0	0	0
TXNDC17	3.64309	5.01571	4.12288	3.28871	3.64857	4.05564
ZMYND11	26.6879	24.499	25.9683	30.7387	28.7483	29.0084
TNFRSF13C	0.0483707	0.0932313	0.179197	0.10089	0.2406	0.220814
LOC100500773	0.133889	0	0	0	0	0.0442735
RSPH6A	0	0	0	0	0.0149197	0
C12orf4	7.97781	7.16011	8.97154	10.3331	10.1952	10.9278
SPAG7	34.4313	34.2377	36.3729	36.5791	31.4205	35.9745
LMNB2	18.087	24.4953	18.8373	14.1911	16.677	15.5218
FRMD7	0.0650809	0.0157367	0	0	0	0
CLASRP	11.2395	10.7641	12.7081	8.97217	8.99378	8.58698
MAGEE1	0.762176	0.743271	0.615509	0.313986	0.185145	0.194679
MTR	9.47749	8.71964	8.7289	9.56055	8.78385	9.18942
SIPA1L1	6.59504	7.04635	6.48657	6.59847	6.60552	6.17284
NCAM1-AS1	0	0	0.0639526	0	0	0
SP100	26.6614	26.4416	27.7382	65.1242	62.8621	62.1622
ZMYND10	0.131708	0.252674	0.166357	0.0251692	0.11084	0.129212
PARD6A	0.351558	0.934281	1.00288	1.11819	0.512343	0.615066
SCO2	11.3997	12.8641	11.3373	24.2539	23.7812	27.1408
ZGRF1	0.7594	0.914109	0.74583	0.933802	0.651727	0.763349
NHLRC3	10.0005	7.48377	8.71173	10.4251	8.50398	9.4041
SNTN	0.0427603	0.04172	0	0	0	0
ANKRD34C	0	0	0	0	0	0
DNAH17	0.0570779	0.0786015	0.0571719	0.0953449	0.0854482	0.0944577
FLJ21408	0.089259	0	0	0	0.0730867	0
OGN	2.4273	2.19317	1.9783	1.93661	2.20777	2.21899
C11orf73	17.1311	17.7543	18.7949	19.6457	21.9308	23.2615
TFG	70.5584	74.1809	73.3357	75.7807	70.6047	75.1848
SLC10A2	0.0324666	0	0.0144202	0	0.013215	0
ESR1	0.0506902	0	0	0	0	0.00914998
SPPL2C	0.0523768	0	0	0	0	0
DNAH9	0.0318089	0.00318204	0	0.0268669	0.0027076	0.00314685
HSPB9	0	0	0	0	0.0802358	0.184261
EHHADH	3.5745	2.95301	3.11292	3.35614	2.5443	2.93204
CDK5RAP2	6.49804	7.00051	6.89155	7.1459	6.29822	6.77054
RFC4	5.50227	7.87207	7.13166	6.22743	7.62771	7.74091
ZNF485	1.03768	1.29708	1.04591	1.48772	1.57738	2.27813
MYOC	0	0	0.0176402	0	0	0.0180291
RRAGA	37.2301	37.0343	39.5733	28.0006	27.0086	25.945
BMP2	6.43726	7.59995	6.36067	11.1457	10.3824	10.8195
SETD1B	4.59299	4.17182	4.49769	4.66863	4.53283	4.43753
TGFB1I1	106.083	103.862	118.939	50.3601	76.026	55.1488
LINC01234	0.0215158	0.0371693	0	0.0525536	0.0927736	0.0735712
LRRC66	0.18807	0.244526	0.180058	0.660804	0.272565	0.394552
ZNF823	0.89534	1.15898	1.06594	0.908869	0.823262	0.804789
MRPL33	27.886	35.7022	32.3816	22.4196	27.9832	17.9254
GRIK3	0.0205643	0	0.00460389	0	0	0
HOMER2	10.0853	10.1287	10.1769	7.749	10.4748	7.3795
CALML3	0.0431783	0	0	0	0	0
LY96	0.754114	0.530522	0.477293	0.29417	0.846945	0.435574
OR56B4	0	0	0	0.0473645	0	0
ADORA1	4.72146	3.27435	3.60562	2.9922	3.1278	3.05744
HRK	0	0	0	0.429504	0.115727	0.310757
DOC2A	0.34709	0.316371	0.359879	0.366446	0.408427	0.4291
PIK3R5	0	0.00955887	0	0.00957801	0	0
IL13	0.0787357	0	0.0355303	0	0.0960709	0.036955
NSUN6	3.88457	4.36745	4.27668	6.90915	5.59674	6.0446
ECT2L	0.117224	0.038023	0.0232263	0.0827134	0.0106547	0.012816
FLJ22447	0.0806273	0.186717	0.2701	0.299149	0.105873	0.355408
COL4A4	0.971805	0.911245	1.14767	0.447051	0.363322	0.297282
SMIM15	30.8153	29.2733	28.0556	45.6238	44.1248	41.9952
CACNG4	0.117038	0.112566	0.0925221	0.042262	0.0119742	0.0272493
OR2AP1	0.0628582	0	0	0	0	0
NT5M	0.898989	0.546711	1.03064	1.61258	1.23565	1.53829
EOMES	0.0591459	0	0	0	0	0
DRAXIN	0	0	0.0219011	0.0683791	0.0195201	0.0866495
BNIP3	20.9822	24.7133	18.3404	24.1659	19.7081	22.3334
PRKAA2	1.95149	2.10735	1.75117	2.56874	2.46728	2.20752
LINC01363	0.0651839	0	0	0	0	0
MMS22L	1.79008	1.99977	1.8769	2.12258	1.92641	2.10943
BDH1	1.1387	1.45326	1.10882	0.689895	0.609288	0.484133
WTAPP1	0.0955798	0.0184905	0	0.126115	0.144939	0.0914843
C1orf131	6.30023	5.99967	5.97146	8.53169	8.69328	7.01024
RPL26L1	18.9134	20.6061	19.6649	23.1167	27.1073	26.1411
TMEM229A	0.0277557	0	0	0	0	0
CABYR	2.88916	3.05246	3.32062	1.68171	2.00522	1.72353
FAM32A	30.9543	32.2555	33.37	30.9209	28.2041	30.2772
STK11IP	6.18473	5.43814	5.8937	3.73199	4.62839	4.73921
ZBTB7A	8.13921	8.01989	8.14993	8.65021	9.26139	9.05935
VDAC3	32.0971	42.3669	36.7152	28.508	24.5312	28.5783
MAD2L1	6.88392	11.6529	9.68643	8.3139	10.2252	9.01025
RPL34-AS1	0.014926	0	0	0.0130583	0.0120702	0
GGA1	10.3546	10.1912	11.7624	11.3995	11.453	12.3888
LMOD2	0.0324156	0.0306667	0	0	0.0391347	0.0151351
BCO1	0.138083	0.0658327	0.156029	0.14187	0.0563442	0.098076
ZNF610	0.819771	0.521808	0.916726	1.86022	1.64852	1.6699
LINC00958	4.13081	3.79431	3.99184	3.90722	3.42345	3.5934
DNAJC18	3.62485	3.71445	3.79942	2.99736	2.6189	2.9841
APCDD1	0.445696	0.294797	0.391879	0.574945	0.466156	0.443014
MAPK7	7.24385	6.89582	7.03899	6.98243	7.29152	6.67361
RHBDL3	0.0943373	0	0.0105302	0.0226008	0.0381808	0.0219954
SLC25A30	4.97989	4.97087	4.23271	5.67826	5.59109	6.83467
BTN1A1	0.0373288	0	0.0335427	0	0.015263	0.0356369
LINC01010	0.105644	0	0	0.0290733	0	0.0296035
EREG	1.24757	1.51529	1.47263	15.5521	13.5887	15.6653
CALHM1	0.0682846	0.0163264	0	0.0164291	0	0
KCNK13	0.10366	0	0.023554	0.0529536	0	0
TKFC	5.34893	4.62998	5.22593	5.27325	5.99917	5.25744
CA3-AS1	0.208091	0.115737	0	0.062417	0	0
PCDHB3	0.304724	0.163197	0.0969016	0.130676	0.0881942	0.0581785
MAP3K7	16.5636	15.4209	15.678	16.5026	15.8161	18.2615
DNAJB1	26.216	26.2348	25.6358	27.1044	32.6695	27.6751
DICER1-AS1	0.727953	0.91003	0.719379	0.929601	0.414088	0.68478
MTA1	24.1126	23.9618	25.6585	25.3596	25.8805	24.7092
PRSS30P	0.239978	0.114831	0.0928623	0.119208	0.0981349	0.125595
FAM204A	10.6696	9.29849	9.93115	12.3886	13.1401	12.0147
FZD2	12.8134	12.5489	11.4182	8.05495	9.23704	8.94188
TRHDE	4.56011	5.19259	3.61261	2.65901	1.75416	2.81685
SLA2	0.0175896	0	0	0	0	0
LOC391003	0.117603	0	0	0	0	0
ABCD1	5.9805	5.52506	7.14299	5.10005	5.73065	5.3245
MUC2	0.00200207	0	0	0	0.00235631	0.00259884
GABARAPL1	39.4188	36.6798	38.3207	35.3991	34.8102	34.0307
LOC100507477	0	0	0.0584041	0.059647	0	0
MALL	9.17073	15.9571	9.27871	7.7021	9.02233	7.46003
TRIM71	0.0559572	0.0360027	0.0341792	0.0187836	0.0309223	0.103744
BMP2K	4.2322	5.05991	3.76425	5.03741	4.72431	4.79554
C6orf201	0.29779	0.267673	0.355074	0.34115	0.26726	0.295431
ZNF71	3.45843	3.34479	3.35674	2.95088	3.07902	2.55576
GNB1	131.03	143.319	135.328	166.63	160.867	163.024
ABHD14A-ACY1	0.634491	0.669924	0	0	0	0
TERC	0.179345	0.176261	0	0	0	0
IGSF9	0.0636449	0.0609262	0.0525791	0.0634033	0.0097626	0.0682688
PDK3	2.12851	2.02162	2.41049	1.77218	1.43788	1.66508
SHQ1	5.46535	5.79462	4.81228	5.0391	4.7156	6.00743
PIK3CD	5.80646	5.73497	5.95082	3.01052	5.41667	3.82013
LSP1	1.5169	2.10091	1.33382	1.81494	1.78225	1.78332
ITPKA	1.88716	0.911764	1.37693	16.7844	15.3534	21.5763
TYSND1	3.73311	3.55734	3.53249	3.43582	4.66364	4.40276
ITPR1	0.950718	0.663932	0.828148	3.6371	2.48934	2.98153
RABL3	6.69094	7.42756	7.1244	7.65116	6.64098	7.77133
FLG-AS1	0.587723	0.949568	0.606915	1.3256	0.908937	1.26439
KLRD1	2.17267	0.818595	0.914114	0.930838	0.779185	0.74337
ALG10	1.69824	1.45787	1.39809	1.24233	0.901737	1.08601
POT1	6.85382	7.10088	6.51246	10.9683	8.69496	10.4116
TPD52L2	64.3569	66.1573	66.6243	61.3977	64.1119	63.4634
SLFN12	7.6662	6.93397	6.04903	6.3845	6.74627	5.97654
MANSC1	2.79578	2.65095	2.62243	2.1926	1.75539	2.3208
LINC00324	0.309522	0.366561	0.280417	0.206815	0.116872	0.200122
AKTIP	10.6397	9.98715	10.5672	11.4982	10.9724	10.918
CD200R1	0.0223434	0	0	0.0198441	0.0545157	0.0880145
FAM129A	17.06	9.40165	14.6363	47.5567	42.4501	47.4464
OR7E91P	0.637101	0.0935768	0.0872458	0.1449	0.121333	0.0925024
RITA1	8.11727	8.24252	8.56214	5.64715	6.06418	6.53898
CNEP1R1	11.6572	10.4266	10.587	14.2768	13.3707	13.6217
WNT2	0.0197891	0	0.035153	0.0369267	0	0
SLC25A21	0.662767	0.582871	0.878673	0.569287	0.997516	1.12476
CDHR1	4.93138	4.29871	4.36111	2.69585	2.66248	2.5834
LINC01085	0	0.0591604	0.0268941	0.0275391	0.0495149	0.121234
NEUROD4	0.0420395	0	0	0	0	0
FAM133DP	2.35532	2.09678	2.17231	2.36203	2.71814	1.94033
ASB16-AS1	4.48237	3.5445	4.33168	2.57865	2.68081	2.41195
PAIP2	34.4919	34.2619	36.7907	43.3408	37.0913	44.5981
LINC00184	0.0666299	0	0.0995859	0.0199828	0.12604	0.0213566
OXER1	0.141182	0.0339938	0	0	0.0289483	0.0981406
SREK1IP1	6.69052	5.98172	6.31268	6.65888	5.69286	6.56964
ARF1	179.579	197.781	203.594	166.774	173.678	180.788
POPDC2	0.336955	0.234365	0.118379	0.291287	0.730496	0.626024
FAM208A	15.6964	14.5712	15.6183	18.9271	16.8998	17.7113
EFHC2	0.234202	0.151412	0.234108	0.167532	0.0757301	0.168341
TECPR1	6.71076	6.44195	7.06438	4.27866	5.07755	4.26458
TRIM6	4.34729	4.27403	3.62343	3.91605	3.95194	3.69867
FAM189A1	0.372738	0.443228	0.319878	0.244285	0.272053	0.204178
KLK7	0.0213678	0	0.0759627	0	0.016842	0
ENTPD5	6.41367	5.71774	6.16879	8.05902	6.4769	7.04164
TCF3	16.4559	17.5972	18.7164	13.1634	17.4367	16.4073
MIA-RAB4B	0	0	0	0	0	0.131141
ADAM28	0.15058	0.0379347	0.0394384	0.0536622	0.106347	0.159049
NKRF	4.66808	5.27776	4.45541	4.80814	4.36309	4.40468
BCRP3	1.54871	0.680132	1.36658	0.788815	1.15343	0.932349
RPS6KA6	1.65512	1.5395	1.8539	2.13469	1.58343	1.82905
SNTA1	5.74682	5.67372	6.26654	7.61575	7.2213	8.8974
FLJ43315	0.243634	0.105637	0.0724878	0.0510837	0.0883968	0.0787012
IFI30	3.41644	3.85832	3.12975	21.5059	15.9577	24.2271
COBLL1	10.9934	10.0901	10.5056	10.9686	9.20283	8.0747
RPL35	562.757	643.453	611.738	719.237	670.927	714.316
ABHD11	5.08568	5.95911	5.53374	7.89163	9.01039	8.74039
LOC101929431	0.111065	0.029393	0.0179889	0.144736	0.0575812	0.00988836
NEDD1	11.3686	12.4808	11.4641	14.7791	14.4447	15.3743
TMEM234	8.91205	8.50314	8.54449	7.66893	8.01439	7.11785
MRGPRF	1.87981	1.28141	1.19784	1.07202	0.806526	0.954657
LRRC46	0.0929029	0.222645	0.105317	0.421674	0.493336	0.431458
RAB21	14.7943	15.0032	15.5143	23.5777	20.9089	23.5739
TUBA8	0.509837	0.249656	0.187726	0.439811	0.232157	0.190066
MRC1	0.0297765	0	0.00888011	0	0.00808748	0
SMIM10	4.40994	2.94701	3.97183	4.95614	4.6527	5.36897
NCOA5	10.1454	9.1516	10.5573	9.58657	8.44338	9.34403
FADS6	0.0473915	0	0	0	0	0
TRAF3IP1	4.79708	4.88153	4.26525	5.60396	4.38479	4.34575
QRFPR	0.0939093	0	0	0	0.0383362	0
LOC283038	0.0289617	0	0	0.0129153	0.0117565	0
TMEM74	0.207223	0.0755305	0.0934159	0.0237638	0.105911	0.0751258
PLN	2.04294	0.841056	1.43249	0.140703	0.412097	0.236958
TSTD1	9.64033	8.62152	10.8396	8.5897	9.06241	8.03892
FRK	0.611758	0.444759	0.462676	0.883083	0.658154	0.633527
LOC101928461	0	0.0494941	0.0465268	0.044772	0	0.148463
ASB2	0	0.0166679	0.0714063	0.0767152	0.0644171	0.0719711
LOC101929486	0	0	0.0265192	0	0	0
RABGAP1	17.03	15.3011	16.384	17.3185	15.6966	16.8823
CHRNA5	1.37313	1.94624	1.31091	1.42384	1.49112	1.84983
LOC101927229	0.0638051	0.0209165	0.0566401	0	0	0
FAAH2	0.157363	0	0.0561231	0.0583104	0.17864	0.0914913
LINGO1	0.236408	0.0981213	0.229916	0.148318	0.135542	0.110432
FBP1	0.0683205	0	0.0335688	0.0332836	0.0302912	0
TBPL1	10.0087	11.9679	10.1428	11.8132	9.90369	10.7807
ZSCAN23	1.85346	1.16474	1.49419	1.19575	0.993774	1.34794
GPR85	0.510057	0.820574	0.699426	0.397413	0.266186	0.415272
SAMD9L	2.16832	1.45694	2.17458	21.2414	17.8061	18.64
TRAF6	4.29906	3.74147	3.91612	3.77337	3.20068	3.61614
IL18	13.0663	12.6961	10.8725	11.608	13.4548	10.9377
ANKRD45	0.438904	0.15089	0.27335	0.246168	0.32434	0.172588
KLF14	0	0.12634	0.0603909	0	0	0.0297409
TNFRSF10A	3.46594	5.20961	3.60339	7.68348	9.31702	8.55321
SMARCD2	18.6202	19.0514	17.9938	15.6662	14.0038	14.3214
KCNH2	0.357298	0.511869	0.436036	0.254782	0.178156	0.339794
ATP6V0E1	89.8287	95.8572	94.6608	59.0634	59.2299	63.627
LOC101929555	0.0502491	0.0723915	0.0448628	0.135664	0.121963	0.195481
GPALPP1	9.44432	8.63716	9.15688	10.1313	10.1066	9.69262
IL4R	11.4152	10.8877	11.2726	11.9528	14.8364	12.3137
CCDC22	5.91561	5.33735	6.10538	5.15812	5.36951	5.18052
ADGRG4	0.0210009	0	0.00376169	0	0.00342338	0
SCRT1	0.0456855	0	0	0	0	0
LOC171391	2.33297	1.97088	2.622	1.80747	1.44118	1.28596
LUZP1	11.432	14.0012	11.7557	11.9182	12.4241	12.1822
SPIB	0.122522	0.057667	0.0539862	0.0728113	0.0550125	0.0873027
OLMALINC	3.16322	3.58108	3.36931	2.72309	2.00254	3.16754
LOC101928100	2.02079	2.62456	1.721	1.90826	1.34517	1.58217
PADI1	0.994009	0.904264	0.71452	0.301359	0.38017	0.199188
LOC401357	0.350825	0	0.00690939	0.0441928	0.0565621	0.0248359
NAV1	12.3881	13.0596	11.9276	11.6072	10.2788	10.3206
IMPG1	0.0840194	0.0582107	0.0642784	0.011998	0.0685859	0.058241
DUXAP10	1.23695	0.807311	1.00133	0.672298	0.939873	0.707339
C19orf66	10.8807	9.02531	10.6015	24.2936	21.2216	20.6911
TPTE2P3	0.0441484	0	0	0	0.0360286	0
TMCC1	4.96517	4.21668	4.38373	5.14942	4.77752	5.5304
ZNF347	2.21935	1.52824	1.85599	2.13856	2.20592	2.55274
REEP2	5.72235	6.72472	5.98715	1.93251	2.05261	2.08617
FAR2P2	0.439111	0.295111	0.351605	0.696818	0.524584	0.678395
ANKRD18A	2.29848	2.07148	2.44014	2.70455	1.83616	2.43
IFI27L1	3.14235	3.17903	4.60712	2.21877	2.29376	1.71097
HCG4	0.166374	0.0229287	0.0435673	0.0706633	0.156621	0.263185
AKNA	4.43462	3.86067	4.33173	10.9746	13.0046	11.6434
LINC01450	0	0.016867	0	0	0.0141049	0
GALR1	0.0840155	0	0	0	0.0173274	0
FAR2P1	0.100489	0.010306	0.00963765	0	0	0
UBE2T	6.30661	14.2107	9.07271	4.82141	5.31829	4.70943
WDR73	5.49048	5.374	5.22516	6.24815	7.29165	7.46599
ZNF213	4.60336	4.64319	4.68003	5.8847	5.67904	6.36175
PDXDC2P	15.174	12.3235	14.5356	12.6657	11.1116	11.4818
PITHD1	16.984	19.223	16.2141	19.091	17.0386	17.2579
FAM111A	11.6344	9.65939	11.4149	20.9328	15.9502	19.4805
TBC1D16	10.0566	8.49529	9.4514	9.86214	7.58638	7.88985
PLA2G7	0	0	0	0	0	0
TARS	86.5992	78.8765	84.0523	107.504	110.487	112.85
DAD1	131.812	142.929	147.679	105.622	104.361	104.249
ANKRD20A9P	2.06619	0.626309	0.679917	0.791678	0.662506	0.860948
ZBTB1	24.3718	20.3813	24.6574	20.447	16.9333	18.7557
TMEM80	5.65696	4.00138	5.36611	3.38489	2.74786	3.41665
RHPN1-AS1	0.227822	0.238158	0.149747	0.143146	0.219865	0.39845
CLEC7A	0.158177	0	0.0225494	0.0232983	0.0841697	0.0983867
NRCAM	0.757371	0.531049	0.785491	3.97612	2.77997	4.0372
SGCD	0.969367	0.727653	0.617851	0.795122	0.611738	0.273511
NPIPA7	30.7956	22.434	30.4499	42.0871	43.8627	47.5476
ANKRD26	4.37381	3.85966	3.92415	4.0119	3.24033	3.38255
FCGR1C	0	0	0	0	0.0110945	0.0130272
WDR27	4.01095	4.56182	4.29697	5.33776	5.41307	5.43896
DUSP13	0	0	0	0	0	0.226789
KIAA1328	1.3529	1.21111	1.36774	1.35797	0.776387	1.02932
FOXQ1	0.144301	0.0285471	0.0805189	0.0968331	0.145769	0.217709
CAMTA2	16.1114	13.5323	15.7991	16.7248	18.557	18.6618
LOC653160	2.47375	2.0879	2.2078	1.93242	1.89899	1.76872
FUOM	10.5916	13.2483	16.9523	15.0728	21.7644	20.1697
TH2LCRR	0	0	0	0	0.135425	0
TFAP2E	0.344683	0.359629	0.413408	0.788209	0.593755	1.00208
ZNF432	2.69168	3.13461	2.64881	2.32615	1.66945	2.44755
ARHGEF37	0.697224	0.849385	0.793992	0.839041	0.83862	1.14017
ADGRB3	0.197028	0.266927	0.28903	0.143174	0.224003	0.240507
LOC101060389	6.51e-05	1.67e-05	2.16e-05	0.000165021	0.000119582	0.000202525
INPP5J	1.93633	1.70361	1.4059	0.86646	0.888024	0.76187
SSB	95.1645	96.6131	94.3025	76.1706	80.2849	66.9205
SCN11A	0.129775	0.0925006	0.0798059	0.203505	0.161847	0.209056
LINC00977	0	0	0	0	0	0
MAPT	0.146843	0.16331	0.14451	0.0947495	0.0657726	0.0895551
LIF	36.3313	40.3393	37.3291	26.416	55.9392	32.6196
STARD8	0.393308	0.401878	0.318818	0.407059	0.352273	0.305617
MCOLN2	0.153294	0.255615	0.117195	0.583695	0.715453	1.21388
DPY19L2P1	1.12888	1.31392	1.00917	1.10165	1.1158	1.11675
FCRL3	0.0147594	0	0	0	0	0
OSBPL11	4.8353	4.72018	5.28883	5.88844	5.42999	5.85713
LPP	25.2298	21.786	22.4865	19.8613	18.3987	17.8655
ALS2CR12	0.311464	0.384557	0.318515	0.309753	0.342201	0.340446
NOP58	25.6561	28.9812	28.1061	54.0859	59.1378	57.5735
AQR	8.70345	9.40793	8.81872	9.25661	8.55258	9.53217
LINC00592	0	0	0.0457302	0.10091	0.0417736	0
NOD2	0.0724573	0.0700702	0.0558888	0.126226	0.124655	0.131346
GALM	0.747994	0.395095	0.65364	0.885917	0.622786	0.648126
LOC494141	0.294664	0.236324	0.0521649	0.160683	0.169323	0.412546
SNX10	4.5035	3.4686	3.89546	5.50602	3.83632	3.55591
LMX1B	1.22279	0.83332	1.11706	1.22321	1.28587	1.42344
GIGYF1	11.287	8.45454	10.812	9.5796	9.32637	9.85457
HLX	2.60715	3.05911	3.27242	2.46369	2.98898	2.54869
PPP1R17	0	0	0	0	0	0
CORO7-PAM16	1.56203	0.29262	1.07338	0.127885	0.620425	0
TPM4	551.4	569.503	578.124	316.341	479.317	339.275
LOC101927814	0	0	0	0	0	0
LOC441242	1.97646	0.834965	1.46643	1.16845	1.25147	0.824903
RAB3B	12.7192	13.5799	12.8389	6.84784	8.77865	7.41705
ZNF815P	0.499255	0.355986	0.315478	0.283523	0.218019	0.203504
LOC285762	0.0373019	0	0.0109823	0	0.00999364	0
OVGP1	0.653894	0.481247	1.01448	0.748423	0.632118	0.647202
CADM1	15.5774	17.1904	15.6074	8.91054	8.34997	8.18747
PATE1	0	0	0	0	0	0
CBY1	15.3225	16.2151	17.1558	13.9467	12.7886	13.2356
CCDC167	9.97538	13.0182	9.76535	5.17591	5.31874	3.85173
LOC102723766	0.140584	0	0	0	0	0
LPPR4	0.330094	0.356847	0.396781	0.271117	0.313211	0.104631
SMIM2-AS1	0	0	0	0.0729016	0.262998	0.0381494
E2F2	0.0720919	0.224027	0.212662	0.0865651	0.117808	0.124079
GPRC6A	0.0883058	0	0	0	0	0
ZNF711	8.00429	5.89932	7.89626	10.7864	8.98933	10.3036
TRY2P	0.0238529	0	0	0	0	0
MT1F	1.083	1.39724	0.488411	7.88152	7.04002	7.8031
LINC01558	0.0357405	0	0	0	0	0
PHF11	10.254	10.5393	10.9227	23.163	21.1293	21.5142
UBQLN1	43.8935	42.7516	44.0517	57.3267	59.9495	59.8977
LRRC27	3.92312	3.22098	3.58593	2.81001	2.79832	3.28274
FLJ46284	0.0327483	0	0	0.0438651	0	0
CASC16	0.0515596	0	0	0	0	0
ZKSCAN1	15.997	13.2674	14.495	17.9203	13.6675	16.5658
NDUFC2-KCTD14	1.75172	1.6626	2.56232	0.364601	1.38257	2.26429
TRMT10C	9.35321	12.9414	12.3745	11.5384	11.2026	11.7297
CYP1A1	0.0192579	0	0	0.0179416	0	0.0179523
GPR139	0	0	0	0	0	0
RN7SL1	73.0621	58.463	82.2251	76.5501	80.9197	92.8822
ALAD	12.5921	12.7381	12.1002	6.31458	4.86632	5.25148
MPND	2.32702	2.54148	2.42614	1.26154	1.32721	1.3178
INSL5	0	0.080458	0	0	0	0.0787975
LINC00452	0.0318688	0	0	0	0.0780008	0
AGAP1-IT1	0	0	0	0	0	0.0868447
DCST2	0.135975	0.196278	0.143861	0.393272	0.22301	0.148224
GPR135	1.83579	1.89776	2.32477	2.41765	2.01651	2.08153
IGDCC3	0.0101791	0	0.00919698	0	0.0166485	0.0094079
CD72	0.529976	0.348166	0.449051	0.993032	0.789069	0.726234
LYRM7	2.61668	2.21961	2.2119	2.86872	2.05493	2.89456
TTC7B	7.31843	7.64483	7.73892	6.3737	7.25559	6.97721
ZNF574	5.50839	5.14211	4.53694	4.84905	5.12623	4.19986
FCRL5	0.00937977	0	0	0	0	0
BIK	0.551898	0.413015	0.389345	0.742752	1.20734	0.9058
SUSD5	4.15497	4.30752	3.97658	3.98695	3.72902	3.91082
HYPK	6.26831	6.63051	7.77723	8.38785	8.94383	8.76368
LINC01503	2.26627	1.30165	1.74065	2.119	1.83848	1.86008
LINC01544	0.0301315	0	0	0	0	0
TMEM59	27.7285	27.3733	29.8062	24.2238	20.3335	24.7537
PWRN2	0.237413	0	0	0	0	0
ABCD4	8.54276	8.88791	9.01848	9.04833	8.22842	9.38142
NEDD4	8.50021	7.16492	7.77388	9.78314	10.9352	10.3772
TCEAL2	0.666656	0.727407	0.63197	0.42172	0.382869	0.46717
NCK1-AS1	0.667388	0.531642	0.367531	0.565568	0.501531	0.609382
POLRMT	17.9954	17.7804	17.8645	17.0786	18.9064	18.7551
IFNK	0.038309	0	0	0	0	0
SDCBP	101.984	100.587	102.89	169.083	143.827	146.31
THAP6	5.10674	4.22023	4.47005	7.61193	6.74691	6.27915
GSTP1	288.503	352.971	339.842	196.541	230.366	222.17
ZNF707	4.74205	4.22439	4.84715	4.39324	4.28264	3.71785
GNAI2	132.085	157.037	150.261	103.586	113.379	106.726
WAPL	13.7267	13.0892	13.2134	19.3559	18.3016	18.8895
ZNF556	0.152835	0	0	0	0.0930018	0
PITPNM2	3.93575	4.14852	3.91071	3.9901	3.54467	3.75015
CDK3	2.85629	1.95582	1.93495	2.38065	1.97893	2.86505
CLIP4	17.8803	14.7812	16.5243	23.9797	24.3353	23.3492
CLIC3	49.0236	41.9987	49.8235	31.0234	36.3892	31.0693
SURF4	96.7056	120.707	107.466	95.9796	89.928	100.736
FLJ41941	0.0411159	0	0	0	0	0
CCER1	0.121589	0	0	0	0	0
TMIE	0.101712	0	0.0459199	0.290218	0.24823	0.374048
LOC102723344	0	0	0	0.0275332	0	0
UCN	0.367233	0.272854	0.337724	1.03395	0.53069	0.600077
F12	0.343883	0.400134	0.112353	0.301511	0.325925	0.476226
MAML2	7.57991	5.99238	6.98704	6.7285	7.42965	6.06983
LOC100288254	0.110357	0.0344173	0	0.0693931	0	0
C22orf46	2.75929	2.18975	2.85025	4.04278	3.54045	3.44025
AOC2	0.278821	0.148546	0.195982	0.675283	0.715746	1.15326
LOC101929550	0.0660758	0	0	0.0256602	0	0.0092084
SHROOM4	0.949192	1.05537	1.14798	0.960934	0.794616	0.95384
C16orf71	0.149764	0.0793756	0.165724	0.144231	0.0406698	0.045875
CLCA3P	0.0306922	0	0	0	0.0250155	0
LINC01512	0.0204974	0	0	0.0387988	0.0660301	0.0566284
LRRC37A6P	0.0973916	0.113947	0.135869	0.186558	0.101417	0.116919
RHBDD1	11.1824	7.73913	9.62613	14.0818	13.8636	14.2324
ATP5H	68.3089	77.2417	69.9773	71.0253	64.4039	64.5066
RAB33B	6.69601	6.60891	6.95573	6.81562	7.59826	5.93193
LOC101926962	0.0275334	0	0	0	0	0
SLMO1	2.72474	2.48582	3.21037	5.00512	6.76459	5.7508
EFEMP1	65.0839	60.7776	66.9643	36.1332	38.4802	37.0646
CHKB	14.3283	12.9256	13.7493	12.5828	11.0614	11.4228
CYB5R4	7.74039	9.13999	7.37021	9.4007	8.60534	9.12598
CDK2AP2	23.7502	29.7782	24.8744	34.6552	31.8937	36.2865
MAP3K3	7.70267	7.22139	8.38004	5.85701	5.6449	5.78343
ST18	0.0342074	0	0.0061268	0	0	0
COL21A1	0.453031	0.287724	0.219938	0.105592	0.105075	0.0752323
RRP15	3.7174	3.72493	3.43576	4.76803	5.31958	5.03195
LINC00974	0.0181463	0	0	0.0170977	0	0
ITSN1	17.0527	16.4952	16.6348	12.6494	12.1989	12.3688
NRXN1	0.0281292	0	0	0	0	0
LINC01120	0.0216967	0	0	0	0	0
LSMEM1	0.304406	0.402434	0.675056	0.926255	0.523761	0.648724
LINC01312	0.0387505	0	0	0.0113882	0.0104779	0
EQTN	0.0570004	0	0	0.0398564	0	0
S100A5	0	0.0872008	0.0805433	0	0.145095	0.433541
TLCD1	3.25572	3.93898	3.79574	3.31406	3.62099	4.06979
ICOS	0.0228985	0	0	0	0	0
LOC101929089	1.04625	0.434426	0.157007	0.241952	0.45278	0.538981
ASCL1	0.0440487	0	0	0	0	0
FASTK	21.2707	19.425	23.3677	16.1925	17.4909	17.7569
FAM168A	9.09698	9.73474	8.47118	6.90861	6.49563	6.64685
IFT81	8.49794	7.9796	9.00854	6.65304	5.85676	5.05761
GMFB	44.3469	44.1991	46.4276	45.3847	44.1217	38.5369
LOC730101	0.593506	0.631172	0.462725	0.417329	0.305227	0.325018
FRS3	1.40499	1.54289	1.98601	1.02901	1.2404	1.517
PAK1IP1	13.7254	13.1104	14.5161	27.0693	29.1736	26.9886
TARS2	5.56142	6.39615	6.42299	6.19443	6.08373	5.7165
HIPK1	11.04	10.5755	11.5033	12.845	11.4877	12.6862
PRPH	0	0.0932359	0.0297235	0.064947	0.0796366	0.477585
CXXC1P1	0.0331028	0	0	0	0	0
SERPINB9	7.40458	6.86854	7.10162	10.8879	11.4649	12.1547
TULP1	0.093626	0	0.0759352	0.0198465	0.0465816	0.0192381
KCNB2	0.0385326	0.0122717	0.0114638	0	0.0416485	0.0120812
KLHL36	8.84267	8.86105	8.60511	8.42293	6.99828	8.13896
MAPT-IT1	0.0904158	0	0	0	0	0
NELL2	0.0332365	0.0807599	0.068753	0.0936822	0.0586672	0
GATA2-AS1	0.0687966	0.0440619	0.10272	0	0	0
LOC729603	2.13423	1.23076	1.8686	1.37997	1.55208	1.57412
CDH17	0.0542353	0.0816795	0.0486328	0.0760934	0.0442256	0.0939375
EFCAB1	0.0875444	0.0830682	0.192991	0.15994	0.174663	0.0942193
LOC643406	7.42942	2.69612	2.79354	3.79863	2.79821	2.94857
CCDC138	1.88548	1.5744	1.4226	1.58835	1.17504	1.30465
CSH2	0.0909801	0	0	0	0	0
MAP4K4	41.9032	47.5944	41.6933	52.2207	51.3868	54.58
PTMA	317.144	354.878	331.482	342.996	346.129	360.359
LINC01152	0.278877	0.0802401	0.0963599	0.616076	0.573627	0.710173
PTGES2-AS1	3.11108	2.35527	2.33111	2.10953	1.53949	2.16126
LOC101927884	0.0917171	0	0	0.0868246	0.150388	0.088392
HERC4	21.3135	20.9423	20.3497	20.6307	20.4181	21.9265
NKX6-1	0	0	0.0445988	0.101657	0	0
GRM5	0.11483	0.0839528	0.0636744	0.0475704	0.0311938	0.0496823
ZMYM6	6.94066	7.47554	6.99787	7.87475	5.48153	6.56232
OSER1	8.67687	8.02909	7.93087	8.8939	8.53135	9.0559
MTERF2	4.86844	3.44802	5.01214	3.12687	3.00421	2.73352
BCORP1	0	0	0.0127617	0.0509325	0	0
LIMS3-LOC440895	3.21131	2.11156	2.47047	2.16545	2.18406	2.17628
N4BP2L1	2.93281	1.91269	1.89848	2.90289	2.34855	2.46289
LINC00888	5.76173	5.63792	6.5203	9.52427	9.25886	9.41481
BCAP29	13.2338	12.8281	13.2926	13.095	13.5375	11.126
FAM173A	13.2512	15.7167	13.736	9.04884	12.8478	8.31351
TRPV2	9.88317	13.6488	11.2823	15.52	19.4671	17.4215
KLF5	15.0443	11.8489	15.0144	32.3333	30.8849	33.1512
KCNJ2-AS1	0.162606	0.0796448	0.0967581	0.0263951	0.0885933	0.10504
WEE2-AS1	0.475198	0.416425	0.302757	0.644851	0.276219	0.719591
SPACA4	0	0	0	0	0.0801496	0.0447945
ITPK1-AS1	0.00849225	0.00811345	0	0.00782731	0	0.00792995
PHOX2B	0.016299	0	0	0	0.0134059	0
LOC100506639	2.20734	1.49357	1.13903	1.57372	1.67689	1.50708
KRTAP5-3	0.103493	0	0	0	0	0
TDRD7	5.67625	5.26755	5.67459	12.0444	12.5414	11.4986
MIEN1	16.7551	23.3611	22.4328	16.3337	17.8164	16.9239
LINC01080	0.08373	0	0	0	0	0
ARPP19	51.4191	50.6115	50.7454	50.979	42.9937	47.4586
ACSBG1	0.197039	0.0970595	0.0786639	0.15602	0.0534104	0.0949442
RGPD2	0.170862	0.489774	0.513411	0.448347	0.469028	0.387161
TREML3P	0.0394288	0	0	0	0	0
ALDH1L1-AS2	0	0	0	0	0.0182504	0
VAMP4	7.78357	6.92325	7.122	7.04244	5.92984	5.92438
HMGB3	13.4744	16.0471	13.986	12.3511	9.95887	11.4868
TPCN1	51.4415	47.6945	51.9001	28.0169	32.222	26.4383
CCDC183-AS1	1.51188	0.791291	1.28487	0.485749	0.7338	0.554568
HS3ST2	0.0232348	0.022303	0.0633131	0.111824	0.0379704	0.0427911
PTPN12	29.3643	30.7363	31.7441	53.3726	50.632	54.1965
GTF3A	32.8666	38.9164	31.7875	40.8863	39.8178	42.5096
FBXW11	18.9906	18.2598	17.7181	19.6167	18.1263	22.0738
AMFR	20.1409	18.6371	20.522	22.1663	23.3387	23.8827
MC5R	0.0472789	0.0453563	0.0840699	0	0	0
ZNF720	2.41938	2.30336	2.31572	2.63065	2.59131	2.88484
TBX21	0.0199842	0	0	0	0	0
LRSAM1	8.03335	7.57747	7.81606	8.24932	8.31966	7.49639
WRN	6.18112	5.95686	6.21186	8.85906	7.40735	7.69396
PLA2G3	0.235504	0.483175	0.259628	0.064893	0.027631	0
CITED4	6.2411	7.7117	7.61098	8.01458	13.8915	9.75067
SOCS5	8.60046	10.8355	9.26029	6.60983	7.20383	7.17576
BTBD18	0.0542078	0	0.073359	0.0123852	0.0221552	0.0378278
LOC100128531	0	0.05413	0.153276	0.210801	0.420919	0.105587
PDCD6	33.147	29.8438	30.0757	37.0368	31.2182	34.4839
PCNXL4	37.6441	32.6082	37.7724	41.6799	43.7714	42.1345
RCN3	33.1845	40.7685	42.8896	11.8247	20.948	13.0212
IMP3	18.514	17.9859	19.9788	12.0108	11.9295	12.3567
TEX10	9.77678	8.86509	10.3846	13.0638	12.9923	13.207
MTIF3	26.1225	22.387	25.4723	22.9927	20.9963	22.9554
MYO6	12.7902	12.7507	12.1896	11.3657	10.1032	10.7073
NAB1	14.0652	13.3322	13.5877	15.8784	15.3094	13.0303
SNRPF	28.2633	31.5923	28.0725	27.18	32.1769	35.1098
FAS	8.45793	9.2121	8.56893	14.7953	11.5573	14.4255
KANSL1L	4.5161	4.05019	4.19861	5.1961	3.96268	4.02375
GOLGA8H	0.29869	0.12905	0	0.307762	0.151266	0.460251
PPIP5K1	4.38223	3.39395	3.65344	3.71251	3.65397	3.67625
PRDX2	85.6189	103.385	93.6045	48.301	53.0587	49.8259
TLX3	0.0689944	0	0	0	0	0
AIPL1	0.0658239	0	0	0	0.013509	0
PCAT14	0	0	0.0369948	0.0768391	0.0338612	0
ORM1	0	0.0425802	0	0	0	0
SHE	0.0583425	0	0	0.0180698	0	0.0187172
LINC01552	0.190568	0	0.0852424	0	0.230403	0
ALX4	0.017335	0	0.0078908	0	0.00712575	0.00797147
CHRAC1	14.7433	16.0616	15.69	21.9695	21.4537	22.2784
ZNF532	15.0251	14.4374	14.6987	24.3281	22.7897	23.7663
CR1L	0	0	0	0.053883	0.0236694	0.0278721
AMMECR1L	11.2736	10.1768	10.6898	16.7543	15.9847	16.0806
C1orf198	35.9002	28.6049	36.1431	11.6488	16.427	13.3494
FBLL1	1.8832	1.37386	2.50348	7.04549	8.58326	7.36269
TUBA3D	0.295784	0.0452917	0.128962	0.22636	0.212815	0.13133
DNAJC9	13.319	14.1377	12.1846	14.9782	16.4057	15.3936
TGFBRAP1	7.80013	7.85463	7.50177	6.43348	6.0334	6.43128
TMEM199	5.47497	5.27864	5.57362	6.27755	6.61463	6.79435
SPRY4-IT1	1.03308	1.37638	0.928835	3.45906	1.29159	1.35906
MPP2	0.599233	0.872468	0.685389	0.370062	0.211282	0.107857
IGDCC4	1.28676	1.2617	1.27934	2.15158	2.12972	2.40359
FAM71B	0.0201617	0	0	0	0	0
HMGXB3	16.007	15.7762	16.7492	16.6236	15.3248	16.0497
LGALS14	0.0474296	0	0	0	0	0
COX6A1	99.7538	126.734	126.976	107.34	110.006	120.051
OR7E47P	0.6541	0	0.0605685	0.411129	0.0556014	0.328999
UBE2G2	25.4805	26.6376	26.1729	27.6493	25.3759	27.2911
DLGAP1-AS1	2.83799	1.28427	1.84431	2.53632	2.17402	2.42022
TMEM138	7.1885	6.50023	7.61632	6.58104	7.78796	7.70435
GFM2	12.0383	12.5762	11.812	12.2235	11.4192	13.6749
RYBP	16.5535	15.0064	15.6745	24.2035	23.8546	24.6625
CD55	33.4493	32.076	33.1378	37.4055	36.4758	39.2475
MSANTD4	8.57773	7.65374	8.23677	9.4145	7.84537	8.77006
SNHG10	3.0936	2.52596	3.31849	2.11504	2.53739	2.15126
OR3A1	0	0	0	0.0566589	0	0
LRIF1	8.6346	6.5322	8.55211	13.6966	12.4778	14.8258
UBE2E1	33.8993	37.9414	34.7127	48.8843	50.398	46.5812
LOC100506023	0.604077	0.258432	0.445953	0.374211	0.276737	0.399528
DNAJC10	56.2038	57.0749	54.8967	66.4634	55.0489	65.1761
IFNAR1	14.3246	12.7733	13.2993	11.6939	11.0494	12.1967
TEF	3.55411	2.77822	3.38202	3.09653	3.55452	2.90335
APOC1	3.84744	5.13677	4.13471	2.20691	4.77858	4.66177
ROCK1P1	2.53085	0.811571	1.58221	1.05355	1.69305	1.38713
DNAH10	0.0226546	0.0254564	0.0237131	0.0943821	0.0832444	0.0469537
EMC2	24.2983	23.7532	24.3828	28.9003	23.9214	28.0467
SNHG19	2.58805	2.00295	2.99843	0.767265	3.38179	0.239922
NAP1L2	0.201289	0.0561431	0.103494	0.105512	0.118354	0.0859829
BRINP2	0	0.0130562	0	0	0	0.012779
P2RY4	0.134912	0.128258	0.210777	0.0979193	0.0544023	0.0940883
LOC285740	0.0901989	0	0	0	0.0208692	0
AASDH	5.22993	4.93577	5.27294	7.79014	5.28689	6.5334
MYL4	0.0637519	0.0605645	0.107782	0	0	0
STK24	27.3484	27.698	28.2823	70.7491	61.9934	73.0464
NFKB2	9.34831	10.565	10.9538	10.6902	16.5508	12.6263
GIPC3	0.378409	0.513572	0.408147	0.20603	0.140808	0.2331
TCEB2	60.2842	61.0343	64.4773	57.4946	54.1685	53.8072
CARNMT1	6.14562	6.58163	6.94596	7.6248	6.06721	7.33271
LINC01481	0.39688	0.614256	0.573126	0.398217	0.371102	0.422845
IER3IP1	48.5841	52.4656	52.2058	56.4411	46.4132	41.4763
THOC2	16.0211	15.55	16.8287	15.4884	12.9144	13.8337
BCL2	0.592687	0.437401	0.222349	0.660202	0.797239	0.554451
RAB4A	12.7165	13.7983	13.2399	8.84034	7.79193	10.6093
SNRNP200	31.2305	30.6838	29.8438	32.7701	28.5548	30.9442
TMED8	1.56202	1.27157	2.84343	2.24235	0.958392	1.88839
STEAP3	12.1803	13.464	11.6133	12.1577	11.8765	12.5235
IQCA1L	0	0	0	0	0	0
CISTR	0.0945795	0	0	0	0	0
RAB38	1.70183	2.0464	2.00775	2.03379	1.83204	2.13966
LOC101927164	0.0479257	0	0	0	0.0784615	0.0942601
TBC1D19	12.7865	16.4025	13.4423	8.444	11.1133	9.35273
SSU72	38.0014	41.5514	37.352	50.4524	44.2439	53.0109
GRIA1	0.051441	0.00946524	0.00880804	0	0	0
ADGRD1	0.0460449	0	0.0166788	0.0436204	0.02263	0
PPP1R16A	7.52498	7.07959	7.79738	5.5514	6.21329	5.79774
LOC101927905	1.35013	0.610757	0.863326	1.35372	1.4193	1.71039
SURF1	9.17851	9.71551	9.26094	10.5264	11.8899	10.7731
ZNF664-FAM101A	0.154199	0.202258	0.165693	0	0.453839	0.335583
LSG1	7.16273	7.74687	7.04445	9.90637	8.91879	9.55138
PADI3	0	0	0	0	0.0130568	0
CPA3	0	0	0	0.0754954	0.0457768	0.0822675
DNAJB13	0.188525	0.0906191	0.253305	0.087008	0.114521	0.177716
RFWD2	13.8405	13.5271	13.6499	16.6036	15.8644	16.733
PMS2CL	2.84261	2.80088	2.98522	3.86192	4.55932	5.23267
PLK2	199.62	207.327	196.597	122.759	141.917	115.82
LOC100505635	0.0869924	0	0	0.168364	0	0.0831054
ANAPC16	20.724	18.6366	19.8517	28.1709	23.6566	29.115
EIF3A	79.096	76.4245	76.6969	81.4219	74.2276	74.5365
SEMA4F	3.14595	3.32452	3.19078	2.30077	2.50858	2.17169
LOC101928174	0.0393566	0	0	0	0	0
LOC388282	0.0968093	0.0304797	0	0	0.0523411	0
KPNA6	14.1656	15.3121	13.5701	14.6299	12.9258	13.8209
LOC153684	1.14219	0.793742	1.11152	0.826151	0.714932	0.912512
TMX2-CTNND1	0	0	0	0.735684	0	0.166293
RIPK3	0.348449	0.286879	0.354453	0.195865	0.640716	0.129679
RFXANK	17.2869	17.2567	19.3419	29.9531	28.5071	30.4316
LOC101929378	0.227517	0.0709594	0.0323255	0.390248	0.310141	0.0757734
LOC440895	0.979559	1.42225	1.70122	1.09163	1.02044	1.27826
LOC101927472	0	0	0	0	0	0
SYCP1	0.0123651	0	0	0.0479957	0	0.0495544
LOC101927829	0.0275923	0	0	0	0	0
LINC00563	0.0811991	0	0	0	0	0.119529
RRP1B	10.9179	12.1018	11.6095	10.8232	11.8698	10.394
AK5	2.96545	3.42112	2.91477	1.523	1.16358	1.30547
MED12	9.11449	7.79474	7.94103	8.82766	8.68792	8.67442
PARP15	27.6402	9.16116	9.41367	11.7298	10.8372	10.4212
ACSL1	22.0539	18.5218	21.1198	42.368	33.6971	38.7032
YAF2	6.97086	6.51748	6.29935	7.05502	7.60043	6.92494
SMCO2	0	0.153436	0	0.180265	0.0655479	0.0394722
MDH2	53.3815	66.2864	61.4059	53.3576	58.0791	56.894
TOR1AIP1	15.3346	14.9137	15.0543	15.7707	14.8097	14.8603
CKMT1A	0.0277516	0	0.0125929	0.0260419	0.0225552	0.0128156
ZNF648	0.0509058	0	0	0	0	0
KLF1	0	0	0	0	0	0
NTPCR	9.3112	8.50832	9.6655	9.25801	9.3379	10.7775
PPHLN1	23.4585	27.2638	26.7446	22.538	21.3941	22.2709
LOC100507373	1.13766	0.825224	1.0613	1.29021	0.940673	0.833633
TBX2-AS1	0	0	0	0	0	0
TOMM70A	19.533	19.0584	20.4388	20.3557	19.0771	19.4082
TM2D2	11.267	11.6506	11.0296	9.50345	9.43244	9.74667
LOC729683	1.60549	1.62296	1.49327	1.66323	2.89005	1.90166
ROS1	0.57791	0.643153	0.506886	0.391793	0.5997	0.354286
FKBP5	121.653	107.41	114.729	233.532	163.955	206.909
SCARNA10	0.307642	0.602556	1.34127	0.892365	0	0.296224
GATS	4.65908	3.55103	4.47156	2.45049	1.73337	2.05333
MAGI2-AS3	27.777	23.3871	29.2447	34.6318	27.7156	26.6883
DDAH1	34.0465	32.2175	33.7185	13.5215	27.951	13.503
DCK	11.6142	14.0767	14.1762	15.7068	14.1312	14.7298
C21orf58	1.45577	1.82998	1.93449	0.869061	0.904158	0.916822
CCR2	0.129245	0	0	0	0	0
HIST3H2BB	0	0	0	0	0.115264	0.131326
NR2C1	10.3706	10.9006	11.4852	9.94714	8.07147	8.30447
ZNF814	1.90536	1.60446	2.05946	1.64959	1.49235	1.2983
SMIM5	0.185924	0.0487405	0.192394	0.230171	0.304155	0.116954
CCR4	0.0411282	0	0	0	0	0
SCRIB	12.1811	11.9478	12.9687	14.02	17.2598	17.9681
C11orf24	14.4228	17.7431	15.866	12.1971	12.6637	12.1984
POP7	14.0568	12.5762	11.793	12.6792	12.2718	12.3427
SPIN1	31.9611	32.4119	31.5855	38.3704	38.0398	39.7508
C1orf233	4.65738	4.11746	4.29517	2.66319	2.46803	2.74613
METRNL	11.344	10.7141	10.9393	12.2682	13.2135	14.4301
SLC8A1-AS1	0	0.109916	0.0993346	0.153415	0	0.0557961
NCR3LG1	3.33621	2.68974	3.36444	7.67439	5.84915	7.18578
ATOH7	0.186397	0.0455399	0.0426251	0.0491017	0.0776141	0.0876142
TBC1D4	10.4632	9.80078	10.704	10.0389	7.90777	8.53368
SOX30	0.0600549	0.05117	0.0565131	0.200435	0.279625	0.171567
CEACAM20	0	0	0	0	0	0.0257633
KLHDC7A	0.366863	0.202003	0.190243	0.187501	0.254544	0.245859
DNAH17-AS1	0.0287332	0.045918	0.00865005	0.00918209	0.00782983	0
FAM217A	0.0201904	0	0	0	0	0
OGFR	12.9313	12.3836	14.7954	16.0544	20.3246	17.9885
ELMOD2	21.1751	18.1961	20.0032	18.5331	15.456	15.7693
RP1	0.0673808	0	0.00668027	0	0	0
TNFAIP8L1	2.27822	2.93805	2.36808	0.926658	0.927811	1.01999
PASD1	0	0	0	0	0	0
TMEM56	1.01138	0.723132	0.94781	0.723973	0.622516	0.827268
LINC00652	0.0327841	0	0.0292314	0	0	0
PTGS1	0.100551	0.0535948	0.129532	0.187795	0.160437	0.166146
DDX6	30.7114	29.117	29.2454	28.4181	23.8535	27.3934
SAPCD1-AS1	0.706985	1.28898	1.72722	0.863786	1.2382	0.876678
PEX5	8.73673	9.23382	8.47982	7.68621	7.5833	7.20185
LOC283683	0.371084	0.406531	0.212699	0.300112	0.194712	0.219489
GATC	7.70294	6.92961	7.35576	7.30874	7.00619	7.76649
ZNF658	1.28979	1.25134	1.13687	1.33231	0.810688	1.02784
TRAPPC13	9.1527	9.05621	8.0632	10.9195	11.1273	11.4115
LINC00264	0.0390143	0	0.104698	0.0362555	0.0319946	0.0371794
FCGR2A	0.174408	0.121636	0.0797294	0.113106	0.178829	0.078872
FBXW7	5.94852	6.23589	5.9796	6.83639	5.91531	5.86363
CCNYL2	0.338274	0.208163	0.286057	0.402381	0.320111	0.316145
ITGB7	0	0.093209	0.0705849	0.49355	0.127701	0.181298
CD164	152.208	149.91	150.174	209.767	172.09	163.314
PGPEP1	4.20332	3.49959	3.46975	2.95805	2.47806	2.71933
ZNF107	1.86994	2.23333	2.23594	3.20846	2.31174	3.31774
CLUH	10.2277	10.9606	10.4728	10.6049	12.1942	10.7839
SLC22A18AS	0.18062	0.260908	0.184322	0.112542	0.222455	0.251209
DGKE	2.24634	2.14789	2.01738	3.46312	3.16328	3.25929
PCDH11X	0.062552	0	0	0	0	0
TMEM150C	1.58187	1.59061	1.66307	0.65499	0.562191	0.525044
LCE2C	0.0963032	0	0	0	0	0
LCP2	0.0123679	0	0.0112932	0	0	0
PPP4R1-AS1	0.114217	0	0.104263	0	0.174915	0
LOC100130264	0	0	0	0	0	0.0234691
MFSD2A	1.51382	2.16606	1.14581	2.5102	3.64207	3.75243
PINX1	4.64417	4.02558	4.14312	6.25301	6.30436	5.29876
NIPA2	37.1677	37.663	39.9562	47.3723	48.5322	48.5837
DUSP15	0.173752	0.186202	0.0699544	1.24558	1.67281	2.08715
OSBPL3	12.344	12.5748	11.327	17.8211	15.8623	17.6004
LRRC38	0.0243666	0.164267	0.0223068	0.0236918	0.020084	0
C9orf117	0.0239774	0.0676193	0.0216489	0.0893467	0.0389939	0
KIAA1143	12.3018	10.3556	11.2661	13.5825	10.5004	12.2448
RWDD1	34.0463	35.727	38.4812	36.4512	35.4437	32.907
NOP14	12.6498	11.5568	12.1943	19.4621	18.0055	18.3126
MBL1P	1.02271	0.823796	0.857403	1.48815	1.49287	1.29026
CDK1	9.39962	15.9657	10.6685	9.30988	8.81623	9.38688
F2RL2	105.249	89.3158	101.187	59.2057	72.3186	52.5511
BRD8	15.3502	13.3247	15.1371	13.5586	10.3247	13.3633
PRMT3	6.86799	6.99577	6.81063	12.3875	10.9136	10.5597
WNT3A	0.0557737	0	0	0	0	0
FLJ43879	0.0499168	0	0.0112555	0.0116999	0.0304671	0.0230964
APOB	0.0569778	0	0.0112938	0.0171474	0.00773965	0.00306265
PTPN18	9.18774	8.30713	9.18014	8.42504	7.67161	8.2086
SENP2	9.55807	10.9178	10.1437	10.5046	9.81818	9.46523
ARRDC2	5.38229	3.93255	4.80726	10.8535	8.28355	11.0141
TMEM180	1.39983	1.02751	1.17313	1.883	1.2801	1.88421
PTOV1-AS1	3.52142	3.3234	3.50084	3.20301	2.81124	3.05479
LTBP1	69.2583	83.9012	68.8481	54.51	52.222	53.1656
SLC36A4	5.9161	6.0441	6.5918	5.51841	4.69174	5.05266
GCH1	1.89791	2.53338	1.94219	10.4485	7.50823	11.3293
LINC00597	0.0332958	0	0.0293834	0	0	0
CARNS1	1.01338	0.82197	0.905796	0.511393	0.55303	0.25127
MIR205HG	0.06614	0	0	0	0	0
RAC3	12.0007	10.824	11.3891	5.92683	9.34875	7.68526
LOC101929181	0.745105	0.167725	0.443343	0.361107	0.114995	0.0994795
YWHAQ	105.814	115.476	110.779	117.102	106.848	117.203
INIP	6.07609	5.84257	5.52235	8.41264	6.71621	8.38652
DENND4C	9.01175	8.12061	8.85055	11.4656	8.92895	10.1893
LINC00633	0.0950887	0	0	0	0	0.0944365
FBXL21	0.0729881	0.07151	0.0978082	0.0342963	0	0.0719486
CABP5	0.029871	0	0	0	0	0
PRAMEF4	0.0972117	0	0	0	0	0
ABCA3	3.92355	3.90467	4.06727	4.80084	4.45478	4.7612
OR1K1	0.0571067	0	0	0	0	0
HHIPL1	0.482003	0.336892	0.515944	0.834311	0.812757	0.969403
LINC01602	0	0	0	0	0	0
MICAL2	99.2575	111.309	97.5869	110.036	136.497	113.712
CDON	1.45978	1.20075	1.07806	1.04559	0.533806	0.664601
UBXN2A	9.16874	11.9902	10.2752	9.87944	9.80261	10.7058
MCAT	4.52028	4.20626	4.91704	3.52587	3.88288	4.07654
LOC101928140	0.0309028	0	0	0.0275835	0	0
CBR3-AS1	0.748878	0.98078	0.733348	0.118109	0.425276	0.18294
NR4A1	1.91196	2.08174	2.36367	0.77563	1.38126	0.751239
TMSB4X	1121.26	1160.14	1176.65	585.961	590.094	560.775
C5AR1	0.0958201	0.0919379	0.157029	0.293336	0.26655	0.431001
PMS1	10.255	10.9566	11.4241	16.0748	13.4707	16.4949
ZMYM4	14.0327	13.591	13.3918	17.856	17.388	17.545
LOC145474	0.0413345	0.0819171	0	0	0	0
CACNA2D1	7.95629	7.35917	7.82565	8.36288	7.18102	7.02761
EEF1B2	197.155	223.452	202.28	208.292	194.449	222.084
LINC01420	41.9297	42.3929	47.4025	39.0555	40.3743	47.0697
RMND5B	5.18864	4.76827	4.19426	5.32718	6.29451	6.75082
PSG1	0.172908	0	0	0	0	0
CXorf38	5.4797	5.51317	5.55381	8.28034	7.51262	9.54985
U2AF1L4	3.3928	3.34166	3.58606	5.93279	6.00712	6.08808
ERMN	0.150611	0.267819	0.168412	0.06096	0.013846	0.0767114
SP5	0	0	0	0	0	0
VPS4B	22.2965	21.5444	22.2133	24.9944	21.5295	24.089
RNF223	0	0.0411709	0	0.0448914	0	0.0391888
SCAF8	13.3505	12.1186	12.7735	16.9453	17.695	16.2103
AMZ1	1.10092	1.05695	1.4583	1.34164	2.23298	1.18917
SRPR	38.9789	43.3347	40.4687	50.7493	50.0203	58.6916
NUP43	8.24542	8.22199	8.14594	11.2539	9.41541	11.1527
VIPR2	0.100609	0.053704	0.00627382	0.0138132	0.0113823	0.0521953
NOG	7.87157	9.7748	8.115	3.57631	6.55868	5.10434
MCM3AP	13.6499	14.0141	14.105	16.2821	17.1607	16.3922
SCAMP2	38.5945	42.547	42.19	34.854	38.2572	32.7333
ARSD	6.90152	5.71876	6.37952	7.97954	8.03941	8.27937
DNM2	38.3309	40.2296	40.9905	35.0243	41.3095	35.7008
B4GALT1	46.2689	42.8405	44.0905	55.0535	51.5997	53.4121
HN1	37.5347	50.4934	39.6751	28.7131	35.5334	28.6112
SLC7A11-AS1	0.120433	0.0822878	0.117931	0.241469	0.187131	0.142777
APBB2	30.7848	29.0591	29.3597	35.9495	40.0902	36.3923
FUNDC1	5.9955	7.8371	7.78107	7.78924	7.21498	6.81812
MAPK8IP1	4.0294	4.29139	4.28713	3.67934	4.18342	4.36904
RTFDC1	28.0685	28.4576	30.2989	28.2518	26.43	28.028
PSME3	29.4463	33.992	31.5218	35.6698	34.4738	35.7912
CCDC102A	6.24062	6.38456	7.71435	5.90122	5.73397	5.60615
ZNF98	0.1498	0.0587619	0.0724099	0.0494049	0.0972125	0.0819709
LIPA	61.9889	66.1024	67.9108	41.7286	42.0149	42.4186
CCDC36	0.550184	0.332656	0.363289	0.215875	0.466222	0.547684
RPP21	14.6758	12.544	15.008	15.78	16.3841	21.7164
C10orf76	7.15775	8.23983	7.15609	7.86188	7.81577	6.75394
PNLIPRP3	0	0	0	0	0.0217166	0
KIAA1644	0.0512489	0.00699103	0.0196789	0.0410754	0.0178605	0.0411409
SNHG16	33.2183	36.9331	34.9522	38.8815	38.1532	40.5283
MAPK8IP3	22.5496	20.387	22.3674	17.364	18.4105	17.2231
C19orf43	58.5914	69.0104	68.612	60.8672	61.8687	64.5006
PCDH1	0.15593	0.236255	0.0959516	2.88722	2.69214	3.3935
TBX22	0.0983333	0	0	0	0	0
IL16	0.129815	0.0301895	0.0426779	0.00726823	0	0.0148694
LOC101929607	0.0304855	0	0	0.0542169	0.0986826	0
NMI	21.3357	15.5589	19.6689	65.3793	64.3855	65.8976
TGFB1	58.6016	74.3583	65.6575	44.8751	60.5918	51.0459
GPR182	0	0	0	0.0656666	0	0
MKNK1	8.10935	8.42803	7.91106	9.77101	7.56852	8.86539
LILRP2	0.0186761	0	0	0	0	0
TCP11	0.0251025	0.0964193	0.164903	0.107054	0	0.0238368
INVS	4.15634	4.05942	3.68769	4.28904	3.48814	4.14252
LRFN2	0.0591379	0	0	0.0145096	0	0
RPGR	2.47432	2.08769	2.52692	4.69726	3.9278	4.06504
SOD2	30.2085	28.0161	29.0174	133.182	90.3477	119.506
SCAMP1	17.3993	18.5723	16.0986	17.7004	16.1835	15.995
PRSS37	0.0367446	0	0.0328796	0	0	0
MIF-AS1	0.573827	0.446579	0.487537	0.622439	0.611706	0.507736
EBI3	0.468737	0.202908	0.540414	1.02581	2.04714	2.18351
KSR2	0.0575948	0.0376004	0.0235026	0.0339969	0.0212685	0.0147126
TSACC	0.213987	0.200498	0.154016	0.420113	0.229397	0.491989
MGME1	6.10285	6.90345	7.22942	9.91307	8.49229	8.57693
TVP23C-CDRT4	2.88715	3.34183	4.00981	2.89977	4.04498	2.8901
RPRD1B	8.93714	8.61144	8.30872	10.1984	10.6256	10.3902
VWCE	0.410798	0.505541	0.405264	0.537135	0.431522	0.556102
PCCA	7.07077	8.64267	7.69111	5.78748	5.18468	5.56055
MT1L	126.225	144.95	122.667	151.894	204.297	194.776
PDILT	0.0234758	0	0	0	0.019085	0
CASS4	0.0750552	0.0538237	0.0685114	0.052366	0.0721589	0
C9orf153	0.109068	0.0265197	0.0242782	0	0	0
SIRT1	11.0671	9.48569	11.1212	16.2148	14.5825	15.6642
AREL1	15.1799	16.3059	14.346	15.0986	12.3664	14.4519
MBD3	28.4577	28.5813	31.1421	23.9999	31.4229	29.8167
CLIC1	117.31	151.17	126.869	130.363	163.09	147.967
YOD1	3.03004	2.87979	3.30487	3.62616	2.83643	3.01452
CSRNP2	10.492	10.1565	10.4194	16.975	17.5921	16.76
LOC440700	0	0	0	0	0	0.0425865
ILKAP	10.8217	11.1061	11.3099	11.5107	13.7816	12.8121
SMCO1	0.0945832	0.0306889	0	0	0	0.0312598
LOC100128076	0.848002	0.602655	0.568311	0.360023	0.454286	0.447419
SRFBP1	5.49518	4.82336	5.16915	7.88729	7.61252	7.77906
OR52D1	0.0663881	0	0	0	0	0.0637847
RPS6KA4	8.97784	9.53369	10.3531	11.7705	13.7094	13.6464
CYP2C9	0.0462363	0.0221036	0	0	0	0
LINC00645	0.0427697	0	0	0	0.0175051	0
LOC101927851	0	0.0721437	0	0	0.181512	0
ARHGAP5-AS1	2.31545	3.27308	3.225	1.71197	1.3375	1.5131
ACTR3BP2	0.0439562	0	0	0	0	0
SP1	22.041	17.5369	20.4001	24.2072	19.824	21.8591
OR6V1	0	0	0	0	0.0642177	0
P3H2	76.1309	78.3032	78.3063	42.8729	71.5286	45.317
GPR82	0.0766083	0	0	0.0346224	0.0157208	0
SCUBE3	1.24511	1.72176	1.50876	0.229871	0.317272	0.226526
GABARAP	169.593	162.568	175.41	144.268	125.729	134.036
MMP11	19.0637	14.3371	20.1937	8.47529	8.76791	7.32024
GOLGA8F	0.134906	0.0850732	0.0636818	0.0756563	0.100908	0.0490916
NLRC3	0.215179	0.068928	0.186354	0.192242	0.130194	0.149136
OTOP2	0.0195124	0	0	0	0	0
TMEM249	0.106205	0.0970211	0.262468	0.68415	0.332119	0.6739
PPP1R3D	2.28078	2.36447	2.34098	2.12314	1.73546	1.70765
TAX1BP1	40.3572	37.8175	39.4464	55.0247	51.4576	54.2391
CHAC2	2.95469	2.21655	2.09416	2.48946	2.5101	2.0564
POLR1D	43.7347	40.8443	42.1028	40.7354	40.6928	41.2299
ANKRD34A	0.798263	0.898114	0.968339	0.312063	0.509302	0.405242
KRT20	0.0252062	0	0	0	0	0
PRAMEF6	0.00880298	0	0	0	0	0
ART4	0	0	0	0	0	0
GDF5	1.60821	2.13321	1.55917	0.494798	0.74801	0.534605
OR4F13P	0.0668255	0	0	0	0	0
RAF1	21.7726	24.2253	21.4751	24.4479	22.8179	23.9917
TMCO3	59.831	57.3979	55.8569	51.4065	42.6056	50.9224
DHX37	5.14419	5.18646	5.4799	6.99987	8.27784	7.39769
ACTL10	0.5417	0.707027	0.793083	0.514291	0.970678	0.811239
LRRC8A	25.2096	30.667	26.0393	24.4715	27.7746	25.3293
VASH2	1.06654	1.26525	1.08779	0.342391	0.244931	0.386566
UBL5	42.6004	56.5331	51.124	33.7939	37.3963	40.5972
ESRP1	0.20011	0.0642162	0.0699604	0.548128	0.467139	0.763176
INMT-FAM188B	0	0.0415222	0	0	0	0
ECT2	10.9526	14.6833	12.5028	13.2998	13.8322	13.3986
LOC102546226	0.119582	0	0	0	0	0
LINC01105	0.0335899	0	0	0	0	0
PSMB9	11.0548	9.39508	10.7332	37.9992	35.1377	42.5575
CLDN10	1.45981	1.91803	1.47458	2.33396	1.59949	1.9577
PPL	1.82674	1.51345	2.05274	3.06192	2.29095	2.41096
APOL2	19.4109	16.3683	20.8767	38.0934	34.5893	34.4331
KLF12	4.92525	5.25828	4.7161	5.48141	3.88753	4.63111
GRIK2	2.05053	2.55153	2.10396	1.06118	1.03433	1.18451
EIF3J	43.9682	45.3715	46.9994	69.9101	69.5324	63.7487
KDM4A-AS1	0.164668	0.157224	0.344111	0.253304	0.34656	0.196465
RGS1	0.0336504	0	0	0	0	0
CSK	15.9525	16.2807	16.6196	20.0841	20.8021	21.0116
NOC4L	6.76487	5.9708	7.73279	7.35452	9.16585	7.84266
NUP62CL	0.133418	0.0732629	0.238484	0.352327	0.388242	0.33169
CDC25B	13.9522	14.8117	14.2603	25.9236	19.5479	25.8736
TSSK4	0.927692	0.763851	0.520773	1.22558	1.06474	1.17328
PRDX6	89.0678	90.3134	95.6199	109.813	107.845	115.632
CBR1	26.77	27.3007	25.937	24.2574	23.9318	25.1302
TC2N	0.533614	0.393638	0.478528	0.409237	0.666091	0.453231
CA7	0.0292354	0.110989	0	0.0281762	0	0.10751
LOC729732	1.37076	0.353989	0.602918	0.461612	0.47372	0.402168
NYAP2	0.0646528	0	0	0.0099562	0.0177043	0
SLC25A26	8.24429	7.30365	7.21046	8.06562	8.33002	8.61697
CDKN1A	115.952	126.654	122.825	142.201	122.134	167.128
2022-03-08	8.96934	7.59497	8.41422	9.03451	7.45158	8.9894
LOC90246	0.0483655	0.0308334	0.0574385	0.0147603	0.0130308	0
KITLG	3.39381	3.36789	3.56156	6.10299	4.53185	4.70125
KIAA1324L	2.02247	1.31402	1.82636	2.41847	2.42181	2.39245
MT1HL1	0.321576	0	0	0	0	0
KRT76	0	0	0	0	0	0
LINC00211	0.234446	0.0313585	0	0.136363	0.142386	0.126467
BOC	2.9635	3.12078	3.43873	2.57079	2.50038	1.99806
HSPB8	29.9136	32.875	30.2812	17.1657	17.7333	13.8703
TRIM16L	1.64572	2.26772	1.81732	1.38342	1.5153	1.58626
SALL4	2.52908	2.0132	2.76318	3.55723	3.33063	3.18571
LTV1	13.673	13.3105	13.3894	17.0389	17.9979	14.8376
CCRL2	0.283597	0.179032	0.311325	0.602249	0.64547	0.594136
ACVR2B	1.72311	1.34752	1.36373	1.7772	1.16885	1.39711
ITGBL1	1.64085	1.6884	2.47942	1.36263	1.1877	0.997537
LEMD1	0.17809	0.0637756	0.401453	0.291744	0.126897	0.172586
TOMM34	11.0102	14.0939	12.147	13.9378	14.0721	14.1074
LOC647323	0	0	0	0	0	0
SNURF	50.2355	48.515	50.7219	68.065	64.4462	76.4673
MAEL	0.185845	0	0.0264223	0.111631	0.100127	0.134794
ZNF516	6.86942	6.18613	7.07091	6.01084	5.68053	5.8267
LOC648987	2.81191	1.77092	1.83786	1.87865	1.29207	1.55976
PDIK1L	1.82935	2.06248	1.7157	3.14088	2.60324	3.02493
MECR	4.7393	5.29302	5.25382	5.76204	7.65753	6.11764
STRC	0.0439203	0.050193	0.0237918	0.0933394	0.0358649	0.0404423
FITM2	3.25033	2.27244	2.60288	2.55657	2.09169	2.86288
LINC01570	0.061848	0	0	0	0	0
MAP1LC3B	71.5526	63.0486	69.2364	96.0384	99.7241	104.017
GCA	5.6346	6.26245	5.69768	5.14167	5.09659	5.09827
FAM207A	5.99616	7.89577	7.55663	3.73267	6.33924	4.69372
POLR3E	6.909	6.87553	7.13931	8.76798	8.58768	8.3336
ABCB7	7.69749	7.37185	7.06568	5.13149	4.48664	5.26486
C1R	44.6188	27.7368	43.7369	83.3317	78.0399	69.5448
UBTD1	15.3008	16.5705	16.2457	9.79962	12.2243	11.9736
RPA1	12.8493	14.4884	12.5497	11.017	10.4678	10.97
LOC101928279	0.105425	0.0404468	0.0376949	0.134889	0.0170463	0.141314
CDX1	0.0253899	0	0.0696997	0.0250909	0.041644	0.0231504
BZRAP1-AS1	0.165288	0.300765	0.279778	0.0223382	0.108489	0.0841429
RTP1	0	0	0	0	0	0.0481441
MAMDC2-AS1	0.122763	0.0401555	0.145288	0.112092	0	0.0822128
G6PC3	34.3863	36.7598	36.3444	37.9545	42.9409	42.2415
KRTAP5-8	0.0553433	0	0.0492601	0.0550574	0	0.0511296
SHC2	1.70725	1.02933	1.39504	0.761013	0.713904	0.658442
HSD11B1L	4.36083	2.74231	4.09947	1.65713	2.00929	1.23389
TMPPE	0.985779	0.939517	0.711325	1.06235	0.792905	1.06552
ARF6	45.6103	45.7396	44.6812	69.2563	68.1292	64.2303
CHRDL1	5.21649	5.19072	5.39338	4.65344	4.42592	4.29718
BMPR1B-AS1	0.0990938	0	0	0	0	0
UBE2Q2L	0.715048	0.813226	0.861003	1.30621	0.587618	0.898931
ABHD15	4.45357	4.38688	4.34686	4.87081	3.8633	4.4012
STX7	23.2371	20.2259	21.5757	21.4204	21.1466	19.5409
TRIB2	13.3613	12.5045	12.4484	18.7803	11.9772	13.1639
CBR3	1.38642	2.9736	2.57414	0.676929	0.784658	0.780754
OTUD6B-AS1	10.296	10.0053	11.9758	12.7277	9.63909	11.3834
OCRL	10.9877	11.3307	10.0563	11.1479	11.468	11.3884
TBC1D15	10.1169	8.34273	9.95699	12.8012	12.23	12.657
FUCA1	22.6544	24.7698	21.6256	15.0863	13.5503	13.9235
PRPF19	27.5257	30.0489	29.124	42.1516	40.5379	43.0259
SNX29P1	0.374357	0.099422	0.0936777	0.452591	0.132806	0.503912
MUC1	4.03949	2.59583	3.85267	5.29634	5.20029	5.33672
B3GAT1	0.0460629	0.0687128	0.0427911	0.0111681	0.0955617	0.0614625
ANG	1.36666	0.990902	1.15248	0.422968	0.508937	0.508153
FXYD6-FXYD2	0	0	0	0	0	0
OTX2-AS1	0.134982	0	0	0	0	0
GUCY1B2	0	0.0307568	0.0142867	0.0583166	0.169427	0.0460985
LOC100505817	0	0	0.042509	0	0.0389566	0
ST6GALNAC6	21.5388	21.2673	22.2397	20.2676	20.6845	19.2379
LOC151484	0.0436533	0	0	0	0	0
ASIC1	2.58784	3.06413	2.86043	0.7223	0.742041	0.679821
SDHAF4	5.2084	6.54645	7.30007	5.93679	6.57294	8.16965
FLT3	0.0424862	0.0133918	0.0793979	0.012787	0	0.0277018
PPP1R18	31.2756	32.1006	31.0994	30.2689	34.071	32.1461
PLA2G15	10.4377	11.3604	10.6439	7.27139	7.83778	8.2166
NCCRP1	0	0.0451872	0.0428993	0.0233832	0	0
LOC100130950	0.403337	0.333156	0.708284	0.489471	0.288046	0.329451
PTGER2	19.5128	19.3183	18.0283	9.09817	9.06814	7.86443
PKD1L3	0	0	0	0.00826574	0	0.017301
PDE1C	1.9552	1.77959	1.70103	0.929887	1.5717	0.903917
DNAH1	1.0425	0.758227	0.817365	0.989505	0.832907	0.910423
LINC01179	0.0516097	0.0250107	0	0	0	0
GSTO2	2.99133	2.73327	2.53469	6.82265	4.67186	5.54288
DUSP23	9.40214	10.3107	11.8712	13.8396	11.8431	12.9676
ABCC5	19.4506	13.2679	16.2389	15.0386	10.8009	13.0712
ZMIZ2	15.0881	13.9067	15.4655	15.7377	19.6502	17.7026
CHRNB4	0.120299	0.116162	0	0.0558464	0.244249	0.0931333
OR2A20P	5.5714	4.18835	6.30402	4.94375	8.3898	5.50647
MTMR7	1.72469	1.39129	1.65216	2.16102	2.27453	1.93148
DGKD	5.80515	6.65626	5.71472	6.69827	7.13966	6.41177
SLC34A2	0.369694	0.184213	0.272814	1.436	0.870301	0.686368
LAPTM4A	218.483	211.621	207.631	197.411	178.47	187.762
IL1RAPL1	0.129383	0.104462	0.0382371	0.0390168	0.0525675	0
UCP3	0.524861	0.507696	0.678006	0.446466	0.33759	0.232455
CTD-2151A2.1	0.140629	0	0	0	0.0381247	0
TUSC1	8.04797	7.71784	7.45859	6.90504	8.3558	8.58357
CPSF6	18.5307	18.3634	18.6535	15.129	11.8469	13.098
TOX4	16.6501	14.8587	16.1907	17.5989	17.8531	18.4173
CCDC152	0.288365	0.213156	0.144829	0.613341	0.637511	0.657554
ZNF566	1.62162	1.22709	1.59518	2.69188	2.03656	2.19872
TCP11L1	9.07319	8.65817	10.1932	8.53211	8.33592	9.48957
ARHGEF28	30.6538	26.9801	28.9471	19.604	26.1104	19.851
LOC100271832	0.0861083	0.0413198	0	0	0.0350664	0.0417349
PTRH1	4.99112	4.98531	5.49317	5.96645	9.61965	6.50281
OR52W1	0.0646086	0.0620111	0	0	0	0
LDLRAD1	0.119811	0	0	0	0	0
COA6	9.6458	10.4239	12.0797	12.0777	11.484	9.89295
LOC101927636	0.0385962	0.0369758	0.102899	0.103735	0.0623958	0.110448
USP12	12.704	13.4129	13.4898	15.84	13.4101	15.2217
NKAP	9.11928	9.98684	9.5914	8.31421	6.66883	7.2451
C11orf16	0	0	0	0.0243449	0.0209363	0
LINC00475	0.325442	0.567036	0.495381	0.798605	0.423595	0.688082
IL17D	1.06123	0.788761	0.888405	0.961108	0.879564	0.965792
FLVCR1	2.91858	2.96081	2.81167	2.15688	2.07645	1.97809
AGPAT4-IT1	1.38184	0.837353	1.15025	1.0723	0.451737	0.592038
FLJ41200	0.0223945	0	0	0	0	0
WDR75	19.7694	18.9887	19.3541	33.9638	33.5228	34.8592
C9orf85	5.52941	5.73724	5.46062	5.67443	5.9974	5.50353
ERBB2IP	31.0858	28.4427	29.1032	36.5707	40.6519	35.175
TRPM2	0.0367231	0.0414732	0.00740671	0.0316489	0	0
SPATA2	2.79269	2.76095	2.8737	3.08095	2.42932	2.78258
EXTL3	13.6988	16.1054	13.9037	14.3817	12.9886	14.0714
ACVR1B	6.66437	5.8231	6.98542	10.1298	9.33628	9.30595
ST3GAL4-AS1	0.698552	0.830598	1.10426	0.909685	1.18213	1.31674
GZMA	0	0	0	0	0	0.0552476
SETD7	21.4291	20.9158	20.9698	24.7961	19.5888	22.4921
TCTN3	20.2368	19.9777	18.8756	17.073	16.1937	17.6348
RTL1	0.0679478	0.0737604	0.0529529	0.0182714	0.0477707	0.0179954
LOC100507391	0	0	0	0	0	0
SYT10	0	0	0	0	0	0
LINC00189	0.390529	0.161104	0.248058	0.633436	0.136217	0.26315
MSL3P1	4.22472	3.94307	3.70065	5.73929	5.3737	4.99454
ARHGEF26-AS1	6.92354	1.81207	2.54657	3.02411	2.36428	2.21975
SLC25A27	3.0305	1.58199	2.30348	1.77178	0.819991	1.38862
DECR2	9.31656	10.607	10.2575	6.52632	7.83132	6.45991
MIAT	1.48249	1.0992	1.38157	0.649012	0.703717	0.498963
C4orf36	0.304486	0	0.0548785	0.174419	0.100218	0.175382
PITPNM1	15.9883	18.9645	17.1265	14.3806	18.7746	15.4814
SLC35F1	0.0724933	0.0117077	0.0430705	0.0891105	0.0691891	0.105611
CERS1	0.280084	0.353957	0.37956	0.196282	0.185503	0.424274
OR8D2	0.16075	0	0	0	0	0
DKK3	113.138	105.868	113.837	117.402	132.274	126.595
LINC01016	0.0173233	0	0	0	0	0
GFRA2	0.277093	0.368073	0.376567	0.195573	0.467599	0.166726
DNAJA2	22.4966	23.6821	19.733	21.1717	20.1248	21.1503
WDR34	18.9018	19.2597	18.9305	14.7262	16.397	14.8241
SPECC1L	13.3149	11.9479	12.9815	16.6699	15.3911	15.6578
SPANXC	0	0	0.118505	0	0	0
SIL1	22.8976	24.7814	22.416	25.4309	28.1714	28.0615
NUP107	10.4721	11.7288	10.3213	12.7714	11.6917	13.0324
UBE2I	40.7773	40.7723	40.0021	46.7601	47.9839	48.0445
KIAA1462	4.22431	3.31894	3.64802	3.83899	2.80286	2.93045
CD320	16.2706	19.8685	18.0899	12.1372	16.4803	14.9086
SMARCA5-AS1	9.92987	10.0872	10.8572	9.87676	10.1192	9.1914
CIDEC	0	0.187332	0.0665347	0	0.189609	0.283642
RETSAT	12.243	12.6875	11.5962	9.15953	9.02267	8.60963
LINGO3	0.0528555	0.0255632	0	0.0573384	0.0442132	0
KRT6A	0.00707911	0	0	0	0	0
LOC100233156	0.0513212	0.0651013	0.0454788	0.0531687	0.0618651	0.112214
ATP1A2	0.0330518	0	0.00742561	0.209102	0.12114	0.0997899
LZTS3	2.58292	2.81305	2.73302	1.75462	2.438	1.66647
UBE2Q1	20.679	21.1473	20.9927	23.5272	21.2421	22.9656
FAM50A	41.224	42.8459	43.4504	40.0593	39.5105	43.0671
ZNF605	4.97963	4.26234	4.66964	6.25356	4.91547	4.6337
ADGRG3	0	0	0	0.0207834	0	0.0794991
SOX13	1.72088	1.58538	1.86281	3.35778	2.72067	3.29821
PDE2A	0.0824131	0.04916	0.0553282	0.36074	0.30034	0.47834
TSPAN31	11.2268	14.2419	12.4251	13.2926	15.7701	13.8845
PDCD11	9.95469	9.89895	8.9566	18.0612	18.6627	16.7446
CORO6	4.20271	4.11406	4.43629	2.21345	1.77366	1.30965
CALD1	263.325	222.724	263.857	86.3771	131.751	74.853
LINC00706	0.0858166	0	0	0	0	0
GNRHR	0.133712	0.0534869	0.0567394	0.181817	0.0926663	0.0838775
LOC283332	0	0	0.037118	0	0	0
ZNF248	5.20071	4.72075	5.72931	4.28407	3.52329	4.48689
PPP3CB-AS1	1.58828	1.32934	1.22176	2.38134	1.97681	2.10384
SULT2A1	0.0787218	0	0	0	0	0
DUSP19	0.936933	0.815379	0.956697	1.05138	0.569439	0.76419
EIF3E	220.558	207.746	218.604	178.567	167.907	184.055
IER2	32.8288	34.1974	34.3044	32.8337	48.3449	36.0854
CHCHD6	7.04088	8.30026	7.95481	3.78817	5.96467	5.50864
LOC101928398	0.0370988	0	0	0	0	0
LOC101929295	0.0297836	0.0579268	0.054268	0.0591351	0.122266	0.166176
ARSJ	21.0578	24.0506	21.5419	8.88764	10.9117	8.24623
PROSER1	14.0213	12.5809	13.2825	25.9402	24.8708	27.324
NPY1R	7.20094	4.4153	5.151	3.85484	3.16131	3.3906
ZNF786	1.6815	1.73967	1.93011	1.64932	1.59283	1.85207
TSPAN11	0.318918	0.162803	0.195132	0.176207	0.132193	0.235833
PDE4DIP	23.8004	20.7048	21.962	32.9025	26.3379	29.5718
LOC101928231	0.0523662	0	0	0	0	0
WNT7A	0.226709	0.29864	0.103504	0.169638	0.185822	0.155879
INSR	2.36035	1.68856	2.05781	1.14306	0.62975	0.905876
DCUN1D3	6.16898	6.7381	5.99966	5.67558	5.81652	6.14444
NSFP1	5.666	6.8675	5.4213	7.29962	5.98744	6.34777
COPB1	66.5145	74.2979	67.5463	66.1743	59.9524	66.5325
OR7A17	0.141281	0	0	0	0	0
UNC13C	0.0429386	0.0889435	0.0549638	0.0217138	0.04014	0.017988
CASR	0.0590691	0	0.00845445	0.00885882	0.00767696	0
VSX2	0.0279696	0	0	0	0	0
RORA-AS2	0.187679	0	0	0	0	0
LOC100128239	0.0359493	0.0512654	0.0326425	0	0.0294828	0
LINC01096	0	0	0.0196413	0	0	0.0394764
KAT6A	6.98217	6.60323	6.59217	8.87682	7.48596	8.02857
PLGRKT	13.3507	14.2137	13.9905	12.3162	16.155	13.9652
ZNF48	3.07941	2.95892	2.79782	2.19941	2.39223	2.31398
RAP2C-AS1	1.45785	1.10751	1.24429	1.09569	1.43275	1.46776
RPL14	492.37	532.54	518.325	412.984	443.363	462.878
PTPRJ	27.7234	30.8734	26.4455	38.8163	35.5913	39.0772
CST1	0.246787	0.41565	0.113831	0	0.0502724	0
DNAJC14	11.9983	12.4512	11.6655	12.0594	11.8043	10.4932
APOA1	0.0655776	0.19057	0.0595942	0.0640187	0	0
CITED2	157.458	121.915	162.726	125.329	146.381	127.95
VWA8-AS1	0.0772793	0.0249556	0.0690982	0	0.02103	0.0251637
DPM1	36.062	36.8747	35.8226	46.356	46.9379	45.5287
DCSTAMP	0.0396216	0.0758223	0.152962	0.036762	0.0238353	0
BCL2L10	0.169086	0.245679	0.425772	0.724513	0.633977	1.21558
C11orf63	1.41425	1.05044	1.67082	1.8875	1.95886	2.32924
SDE2	9.70919	9.42115	8.97031	14.6782	14.8248	13.1872
PKI55	2.8681	2.44096	2.81162	3.6189	2.84452	3.8844
TNNI2	0	0.0685709	0.0647871	0	0.110448	0
MYH9	662.562	665.906	679.25	255.464	350.945	235.741
STX6	9.14497	8.28779	8.68612	10.0095	9.25686	9.92448
CBWD3	6.07182	5.65998	4.87304	6.6975	7.95678	7.48854
ADCY8	0.0140818	0	0.0126561	0.013449	0.0115163	0.0267444
LINC00850	0.0674739	0	0	0	0	0
FAM110D	0.142861	0	0	0	0.0796432	0.0886737
KDELC1	21.125	20.902	20.0381	10.3189	11.9261	10.3183
HOXB-AS1	0.40904	1.01124	1.24966	1.59975	1.34311	1.93747
TPBG	30.122	32.1231	31.458	43.1796	44.7668	49.1804
LOC101927153	0.0632474	0	0	0	0	0
SCN5A	0.537345	0.43481	0.411335	0.683718	0.519995	0.738383
FEZ1	14.4374	14.5995	14.4113	11.8062	10.5203	11.5445
CAMK2B	0.064647	0.0156323	0.0482093	0.0427381	0	0.0111124
NPEPL1	20.4093	16.94	21.6133	16.044	17.4566	15.503
HOTAIRM1	8.12532	7.473	8.81078	6.80392	6.8789	5.97033
UBL4A	11.0446	10.7455	10.4613	8.34679	9.14844	10.0908
CYLD	7.76869	6.61499	6.48974	9.29287	8.93525	8.77562
ADRBK2	0.867891	0.850554	0.747739	1.36613	1.69021	1.45905
TIE1	0.287	0.207845	0.27906	0.353693	0.26219	0.400481
RBP3	0.0543074	0	0	0	0	0
IMPDH1	17.9198	20.0787	19.8893	17.979	19.3701	20.7571
TCN1	0.0340694	0	0	0	0	0
PWWP2A	8.26412	8.12384	8.49173	9.61527	8.60308	9.01319
CENPJ	2.50249	3.10576	2.76842	2.2868	2.01835	2.27796
TRPM6	0.123992	0.0764838	0.134981	0.186182	0.192467	0.152498
EXTL3-AS1	0.444095	0	0.175561	0	0.0525976	0
TREML4	0	0	0	0	0	0
CENPW	3.17545	5.37578	3.99754	1.35701	1.57248	1.86961
CABLES1	2.76283	2.57622	2.71907	3.23507	3.19985	4.10674
SH3BGRL3	87.1142	106.382	93.3919	103.636	97.9991	101.647
SLU7	14.8996	13.4899	14.5625	17.2307	16.1812	16.2551
P2RY11	0	0	0.294451	0	1.09912	0
TM9SF2	66.3216	66.6248	66.8598	77.8525	61.1906	72.498
IFT172	6.00677	5.37302	6.13846	3.90767	3.45708	3.7087
CC2D2A	7.30685	6.69498	7.17042	6.01719	4.91182	5.15987
EZR-AS1	0	0	0	0	0.215923	0
JADE3	2.58577	2.53218	2.40082	3.60958	3.56976	3.44196
ZNF451	10.2925	9.18518	9.69776	9.89323	10.0944	9.37236
UPB1	0.0929287	0.0447137	0.0211502	0.0221543	0.057146	0.0440925
RILPL2	4.67288	5.0732	4.74855	7.53995	5.89407	7.83073
LUNAR1	0	0	0	0.139493	0	0
ARHGEF7-AS2	0.0418411	0	0	0	0	0
ADAM22	1.57018	1.49411	1.21559	0.660818	0.810362	0.64131
MSTN	0.123168	0.0803498	0.183725	0.273938	0.118295	0.143989
FAM118B	6.13129	6.63284	6.70805	7.22426	7.32377	6.61205
CNNM1	0.0445205	0.0712555	0.03967	0.105975	0.0541667	0.0835549
UPK3A	0	0	0	0	0	0
TBL2	11.0416	12.0353	11.4252	9.74401	10.7286	10.4195
GNAZ	0.678166	0.493895	0.456957	0.488781	0.375243	0.668409
HINT3	13.6413	10.2068	11.5971	14.7509	12.7417	11.7438
CDHR5	0.0573441	0.00855945	0.0260896	0.0423002	0.0703942	0.188515
CAT	27.355	27.3528	26.4397	16.8005	14.6315	15.4772
ZNF362	11.8939	10.7222	11.5475	9.04348	9.4627	8.59922
MYLK2	0.215371	0.0585324	0.208705	0.203541	0.301748	0.183593
SLCO3A1	0.798149	0.962827	0.935837	1.56697	2.04129	2.17725
TSPAN10	0.581777	0.480506	0.469211	0.291409	0.308038	0.498493
LOC283177	0	0	0	0	0	0
ATP1B3	36.5605	45.1527	42.3946	44.2201	44.4591	51.6918
LAYN	9.39002	9.55852	9.12735	3.92661	5.47992	3.46859
WFIKKN2	0.136482	0.0826816	0.111716	0.108637	0.030318	0.0453902
GTF3C1	17.1519	16.6354	17.3659	15.5352	14.6574	14.1323
GRM8	0.0576012	0	0	0.0692296	0.0116613	0.055299
TOMM7	20.1801	23.1974	23.7016	15.2343	19.8947	21.1415
APOL3	4.44141	3.11929	3.55984	15.1657	13.7022	14.6519
TIMM8A	4.48043	3.61234	4.54514	5.16746	4.01965	4.30033
BTF3	300	305.935	304.4	276.796	263.921	275.675
CDRT15L2	0.0483393	0	0	0	0	0
MTMR8	0.102962	0.138805	0.20194	0.113005	0.0668701	0.178656
ANKRD13C	7.4761	6.93638	7.9604	7.96092	7.76535	7.53648
NDUFA13	57.0923	65.5127	55.5556	44.6588	47.9141	42.2245
EP300-AS1	0.429306	0.0431831	0.0793075	0.401825	0.0723927	0.256748
TMEM237	6.33259	6.11141	6.1262	5.3494	4.78014	4.48431
ZNF19	1.08453	0.696277	0.663101	0.737461	0.635348	0.606064
LINC01300	0	0	0	0	0	0.0515127
GGNBP2	28.373	29.1864	27.434	35.1787	36.4533	36.201
ADAM1A	1.17141	1.04709	1.099	1.26612	1.00501	1.57749
APCDD1L-AS1	0.158208	0.0762342	0.237321	0.025586	0.172773	0.0998931
MTOR-AS1	0	0	0	0	0	0
CRHBP	0.297588	0.155437	0.0980173	0.0504392	0.197996	0.178661
TM7SF3	15.7413	18.6619	16.2068	13.1186	10.65	12.2741
NXT2	4.94691	4.36804	4.80394	4.44494	2.8255	3.61213
SLC7A10	0.0246971	0	0	0.04851	0.0606316	0
CNOT8	28.3382	27.9365	30.1661	32.6716	25.6211	32.9271
VIP	0.161395	0	0.171021	0.823827	0.497832	0.611548
STRADB	16.4538	16.6098	16.7277	14.8097	13.1191	16.3223
CWF19L2	3.32722	3.77189	3.37047	3.66825	3.10792	3.79575
CCDC9	6.74665	5.93279	7.4656	6.19525	7.1455	5.96056
TBC1D3B	0.00747156	0.211106	0	0.0169513	0	0
NAV2-AS2	0.866386	0.610786	0.879696	1.17812	0.848242	1.46147
ATP2C1	36.9533	41.0018	36.1107	39.5431	38.083	41.462
MRFAP1	115.263	125.169	117.328	103.022	97.7878	101.825
ANXA11	47.3002	51.3421	52.0952	35.913	37.3195	31.4553
SPATA31A7	0.0602022	0	0	0	0	0
GLYAT	0	0	0	0	0	0
KLHL35	1.15742	1.49695	1.44364	1.22578	1.55488	1.20577
ITGAV	140.082	133.037	142.273	83.8564	112.925	81.6179
NIFK-AS1	2.27497	2.43751	2.07582	2.34213	1.82846	2.5965
FAM160A2	7.84115	7.55387	8.61428	8.61979	7.74077	8.26002
[truncated: 19,863 more rows]
